# Supplementary material for: Social network and tourism consumption by households: Evidence from China
Source: PLoS One. 2022 Sep 30;17(9):e0275418. doi: 10.1371/journal.pone.0275418 (PMC9524651; doi:10.1371/journal.pone.0275418)
Supplement: S1 Data — (XLSX) [file pone.0275418.s001.xlsx]

## Sheet: Sheet1
fid18	province	pid	size	urban	gender	age	edu	martial	lnftc	lnfa	lnthni	lnsn	area	employ	lnhelp	lnpt
100051	Beijing	100051502	3	1	1	52	4	1	4.60517	12.2061	12.3884	8.00637	1	1	0	9.16952
100160	Tianjin	120009102	2	1	0	27	6	0	8.29405	12.3458	12.1007	8.77956	1	1	0	7.78322
100531	Hebei	130167104	1	0	1	33	4	1	5.99146	10.5967	11.5129	8.00637	1	1	0	7.49554
100551	Hebei	130281103	3	1	1	30	6	1	7.6009	0	11.2898	6.21461	1	1	0	7.09008
100733	Hebei	130463104	1	0	1	26	3	1	7.6009	0	11.0021	7.6009	1	1	8.29405	8.47637
100744	Shandong	130475104	2	1	1	33	7	1	8.69951	11.5129	11.9954	8.00637	1	1	8.29405	7.09008
100782	Hebei	130517101	1	0	1	48	3	1	5.70378	9.90354	11.0822	6.90775	1	1	0	7.78322
100810	Hebei	100810551	4	1	0	31	2	1	4.60517	10.309	10.5051	6.90775	1	0	7.31322	6.7334
100879	Beijing	130630103	3	0	1	28	3	1	8.69951	0	9.95233	10.3089	1	1	0	7.09008
101023	Hebei	130815105	4	1	0	37	4	1	4.60517	0	10.9682	6.90775	1	1	0	7.09008
102025	Henan	411771105	2	0	1	31	3	1	6.90775	9.90354	11.0666	8.51719	1	1	8.9872	8.18869
102666	Liaoning	210547103	3	1	0	31	4	1	5.70378	9.61587	11.1563	7.31322	1	0	0	7.09008
102730	Liaoning	210638104	3	1	1	30	5	1	6.90775	11.0021	11.1844	8.51719	1	1	0	7.49554
102783	Liaoning	210727103	1	1	1	28	3	0	5.70378	10.309	11.1563	8.51719	1	1	0	7.09008
102814	Fujian	210761104	1	0	1	28	5	0	9.21034	10.8198	11.0021	9.21034	1	0	0	7.09008
102888	Liaoning	210966102	3	1	1	36	4	1	7.6009	0	10.6455	7.6009	1	1	0	7.09008
103465	Liaoning	211584103	4	1	1	31	6	1	6.21461	11.5129	11.6082	8.51719	1	1	8.69951	7.09008
103671	Liaoning	211820103	3	1	1	31	6	1	8.77956	10.9151	11.0822	9.21034	1	1	0	7.78322
103788	Liaoning	103788501	3	1	0	31	6	1	8.29405	12.8992	12.3014	8.51719	1	1	8.00637	8.18869
103923	Jilin省	220160105	2	1	1	31	4	1	6.90775	0	10.8198	9.90349	1	0	9.90349	8.69951
103924	Hebei	220098103	5	1	0	36	6	1	8.51719	11.9184	11.6953	7.6009	1	1	7.6009	7.2724
104054	Zhejiang	220316103	1	1	1	30	6	0	6.21461	13.1224	12.7657	9.21034	1	1	10.5966	7.78322
104182	Beijing	230016102	1	1	0	24	6	0	9.21034	0	11.5129	8.00637	1	1	0	8.69951
104256	Heilongjiang	230103103	2	1	1	26	6	0	8.9872	8.98732	13.6122	9.61581	1	1	8.00637	8.47637
104551	Jiangsu	230465103	1	1	1	33	5	1	7.6009	12.2061	11.72	7.6009	1	1	0	7.78322
104690	Heilongjiang	230624103	3	1	0	26	6	0	6.21461	12.6115	11.6953	7.6009	1	0	0	7.78322
105761	Shanghai	311346103	2	1	1	31	6	0	9.90349	2.3979	11.6953	8.00637	1	1	0	8.18869
106335	Shanghai	312144106	5	0	1	36	4	1	9.21034	14.5087	12.4684	9.21034	1	1	0	8.47637
106632	Shanghai	312534103	3	1	1	38	5	1	10.3089	11.5129	13.1224	9.61581	1	1	0	8.18869
106867	Zhejiang	330067104	3	1	0	31	5	1	7.6009	9.90354	12.2061	9.21034	1	1	0	7.78322
106945	Zhejiang	330187101	2	0	1	56	3	1	8.29405	0	10.8875	9.90349	1	1	0	8.18869
107435	Anhui	107435501	3	1	0	43	3	0	5.99146	0	11.6119	9.21034	1	1	0	8.34284
107624	Anhui	107624501	3	0	1	37	3	0	7.6009	11.0021	11.2898	8.29405	1	1	0	7.09008
107648	Zhejiang	360124103	3	1	1	33	3	1	9.21034	14.5087	13.8155	9.21034	1	1	10.3089	10.0858
107696	Zhejiang	360184103	1	1	1	28	4	1	7.6009	0	11.5129	9.90349	1	1	11.5129	7.78322
108165	Guangdong	360278103	1	1	1	27	5	0	8.29405	4.61512	11.1563	6.90775	1	1	9.90349	8.47637
108476	Shandong	370212103	3	1	0	31	5	1	8.51719	11.0021	12.0137	7.31322	1	1	0	7.78322
108598	Shandong	370320102	2	1	1	52	4	0	5.99146	0	10.779	8.9872	1	1	10.4631	7.78322
108628	Henan	410142103	3	1	1	37	4	1	7.6009	9.90354	11.5129	7.6009	1	1	8.51719	8.18869
109137	Henan	410046102	4	1	0	59	4	1	8.00637	9.39274	12.0783	8.51719	1	0	0	7.78322
109216	Henan	410134104	3	0	1	31	4	1	7.69621	13.1224	10.8198	7.6009	1	1	0	6.57925
109531	Anhui	410447104	3	1	0	21	3	0	6.39693	12.6115	12.3884	6.90775	1	1	11.9184	8.69951
110009	Beijing	110009102	7	1	1	61	4	1	10.3089	11.1563	13.1445	9.90349	1	0	0	8.47637
110015	Beijing	110015101	2	1	0	52	3	1	8.00637	0	9.86272	8.00637	1	0	0	6.39693
110026	Beijing	110026102	4	1	1	45	6	1	10.3089	13.1224	13.0047	9.21034	1	1	10.8198	9.16952
110035	Beijing	110035101	3	1	0	65	3	1	8.29405	12.2061	12.3884	8.00637	1	0	0	7.49554
110041	Beijing	110041101	3	1	0	50	4	1	10.1266	12.2061	11.6953	9.21034	1	1	7.31322	8.69951
110043	Beijing	110043101	6	1	1	58	4	1	8.00637	0	11.9829	8.51719	1	1	0	8.69951
110047	Hunan	110047101	3	1	1	62	5	1	9.21034	13.1224	12.2061	6.90775	1	1	9.21034	8.47637
110060	Beijing	110060102	4	1	0	68	4	1	8.00637	0	12.6508	9.21034	1	0	8.00637	8.18869
110062	Beijing	110062101	5	1	0	60	3	1	9.21034	11.9184	12.2549	6.90775	1	0	0	8.18869
110064	Beijing	110064101	3	1	1	38	5	1	5.29832	13.8155	12.7657	8.00637	1	1	0	7.78322
110065	Hebei	110065102	1	1	1	34	4	0	8.51719	0	12.2061	9.21034	1	1	0	7.78322
110067	Beijing	110067101	1	1	0	32	6	0	7.6009	0	12.2549	6.90775	1	0	0	7.78322
110071	Beijing	110071101	3	1	0	68	3	1	9.61581	11.2898	12.2231	9.21034	1	0	0	8.35984
110084	Beijing	110084102	3	1	1	60	4	1	8.51719	11.0021	12.2061	8.00637	1	0	8.00637	8.18869
110108	Beijing	110108103	5	1	1	35	5	1	10.3089	12.2061	12.3716	8.51719	1	0	0	8.18869
110114	Beijing	110114101	3	1	1	65	5	1	3.91202	13.1224	12.3884	6.21461	1	0	0	8.18869
110124	Beijing	110124101	3	1	1	38	6	1	8.00637	9.39274	12.2061	6.90775	1	1	0	7.78322
110125	Beijing	110125101	3	1	0	65	4	1	10.3089	11.0021	11.9023	7.31322	1	0	11.7753	7.78322
110165	Beijing	110165101	3	1	0	46	4	1	8.51719	11.5129	11.9861	8.00637	1	1	8.51719	8.47637
110241	Guangdong	411029104	2	1	0	34	3	1	5.99146	11.2898	11.1563	7.31322	1	1	0	7.49554
110493	Hebei	411313103	2	1	1	25	5	0	7.6009	11.0822	11.4296	8.29405	1	1	7.6009	8.18869
110682	Guangdong	411542101	3	1	1	39	2	1	6.39693	11.0021	11.4721	8.29405	1	1	0	7.78322
110689	Hunan	430390101	4	1	0	34	4	1	8.69951	10.8198	11.1563	9.21034	1	1	0	7.78322
110730	Guangdong	411588103	2	1	1	37	4	1	8.00637	11.0021	11.9184	6.90775	1	1	9.90349	7.78322
110935	Jiangsu	411782104	5	0	0	37	4	1	6.21461	12.2061	12.4292	9.21034	1	1	0	8.34284
111203	Shanghai	420310105	1	1	0	29	6	0	8.51719	12.6115	12.2061	8.00637	1	1	10.5966	7.78322
111272	Guangdong	111272601	4	0	1	25	2	0	6.90775	9.21044	10.8198	7.6009	1	1	7.6009	7.78322
111278	Guangdong	440519105	1	1	1	26	6	0	6.21461	10.309	11.1563	6.21461	1	1	9.21034	7.78322
111535	Hunan	430209101	2	1	0	42	4	1	9.61581	9.90354	13.3047	9.61581	1	1	8.00637	8.47637
111999	Guangdong	441569106	1	1	0	46	5	0	6.90775	0	10.8198	6.90775	1	1	6.90775	8.18869
112065	Guangdong	441650103	1	1	1	27	3	0	5.70378	8.98732	10.4631	6.90775	1	1	8.29405	7.78322
113499	sichuan	510904104	3	1	0	18	2	0	7.09008	8.51739	12.9104	9.21034	0	0	6.21461	8.18869
113526	Guangdong	441893104	5	0	1	39	4	1	6.90775	11.5129	11.3145	8.00637	1	1	0	9.39266
113661	Guizhou	520044104	1	0	1	20	4	0	8.9872	11.0021	11.5129	6.90775	0	1	0	7.78322
113900	Guizhou	520369103	3	1	0	37	3	1	6.39693	0	11.2898	9.21034	0	1	0	8.69951
114130	Yunnan	530046103	5	0	0	23	4	1	7.31322	10.5967	11.4076	9.21034	0	1	6.90775	8.18869
114614	Shannxi	610084104	4	1	0	31	4	1	8.51719	10.5967	11.2898	7.6009	0	0	7.6009	7.78322
115057	Gansu	620248104	6	0	0	27	3	1	6.21461	10.309	11.8494	8.00637	0	0	0	9.03599
115565	Gansu	620880104	3	1	0	36	6	1	10.3089	13.1224	14.2602	8.69951	0	1	0	8.69951
115905	Gansu	621273102	4	0	1	43	4	1	6.39693	0	10.9151	7.6009	0	1	8.00637	8.57168
116282	Gansu	621758103	6	1	0	31	5	1	9.21034	12.6115	12.9945	8.51719	0	1	7.6009	8.88184
118404	Gansu	118404501	4	1	1	34	6	1	8.29405	9.54688	11.5129	9.54681	0	1	8.85366	8.04559
119227	Hebei	130657103	3	1	1	45	5	1	8.00637	11.6953	11.5129	7.82405	1	1	7.6009	7.49554
119374	Heilongjiang	230628103	2	1	1	38	2	1	6.39693	8.69968	10.0335	8.00637	1	1	0	7.34472
119614	Liaoning	210964104	2	1	1	39	5	0	6.21461	10.8198	11.2898	6.90775	1	1	8.00637	7.09008
120001	Tianjin	120001101	4	1	0	39	4	1	6.90775	10.8198	11.2898	7.6009	1	1	6.90775	7.78322
120004	Tianjin	120004101	2	1	1	72	4	1	9.77565	11.5129	11.3986	10.3089	1	0	11.5129	6.39693
120007	Tianjin	120007101	3	1	1	38	6	1	9.21034	12.7068	11.3504	9.61581	1	1	8.51719	7.78322
120012	Tianjin	120012102	3	1	0	37	6	1	10.1266	13.1224	12.9945	9.21034	1	1	8.00637	7.78322
120013	Tianjin	120013101	5	1	0	41	7	1	9.21034	12.8992	11.9829	9.21034	1	1	0	8.18869
120024	Tianjin	120024104	2	1	0	71	1	1	9.4727	10.5967	12.1527	7.6009	1	0	7.6009	6.86693
120026	Tianjin	120026101	3	1	0	46	5	1	7.6009	13.5924	11.8845	8.51719	1	1	8.00637	7.49554
120039	Tianjin	120039101	5	1	0	35	5	1	9.61581	12.2061	12.0436	10.3089	1	1	0	8.69951
120046	Tianjin	120046102	2	1	1	62	5	1	8.29405	11.6953	11.2898	8.51719	1	0	0	7.87853
120050	Tianjin	120050102	2	1	0	47	2	1	6.21461	0	12.191	9.90349	1	1	8.29405	8.34284
120056	Tianjin	120056101	2	1	0	48	6	1	8.00637	10.5967	11.8026	8.51719	1	1	7.6009	8.00637
120058	Tianjin	120058101	3	1	0	56	2	1	7.6009	14.221	11.5522	8.69951	1	0	0	7.67786
120063	Tianjin	120063101	4	1	1	38	6	1	9.21034	10.4913	12.7367	8.85366	1	1	9.90349	7.49554
120072	Tianjin	120072102	5	1	0	39	4	0	6.90775	9.90354	10.9331	7.6009	1	1	0	7.78322
120080	Tianjin	120080101	3	0	0	55	3	1	7.6009	9.90354	11.5129	9.21034	1	0	0	7.78322
120082	Tianjin	120082103	6	0	0	60	1	1	8.00637	0	11.7906	9.21034	1	0	0	8.18869
120093	Tianjin	120093103	6	0	1	71	1	1	5.29832	0	11.5308	8.00637	1	0	0	7.09008
120096	Tianjin	120096101	2	0	0	66	2	1	6.90775	0	10.8198	9.61581	1	0	0	7.09008
120100	Tianjin	120100101	7	0	1	54	3	1	7.6009	9.90354	11.1816	7.6009	1	1	0	8.18869
120101	Tianjin	120101102	4	0	0	42	3	1	6.21461	0	11.9879	9.90349	1	1	0	7.78322
120102	Tianjin	120102431	6	0	0	28	5	1	6.90775	0	10.9613	9.90349	1	0	0	8.88184
120103	Tianjin	120103103	6	0	1	40	5	1	6.21461	0	10.8317	8.51719	1	0	7.6009	8.18869
120104	Tianjin	120104103	3	0	1	38	3	1	6.90775	9.90354	11.0907	8.00637	1	1	0	6.35611
120111	Tianjin	120111101	2	1	0	56	4	1	9.04782	11.6953	11.7598	9.21034	1	0	9.21034	7.2724
120113	Tianjin	120113101	3	1	1	63	6	1	8.29405	12.8992	12.6115	10.0858	1	0	0	8.69951
120131	Tianjin	120131101	2	1	0	46	5	1	7.6009	11.5129	11.2645	8.00637	1	1	8.00637	7.09008
120162	Liaoning	120162551	3	1	0	28	3	1	7.6009	10.309	11.5129	8.51719	1	0	8.51719	7.78322
120721	Jiangsu	140141103	3	1	0	32	5	1	6.90775	11.5129	11.5129	9.90349	1	0	7.6009	7.09008
120977	Shanxi	140394103	2	1	1	41	5	1	6.90775	11.0021	11.2898	8.69951	1	1	0	8.18869
121265	Heilongjiang	230463103	3	1	0	31	6	0	6.21461	0	11.5129	6.21461	1	0	0	7.09008
122225	Shanghai	210898103	1	0	1	28	7	0	9.21034	9.90354	12.6115	10.3089	1	1	0	8.18869
123318	Jiangsu	320113431	4	0	0	31	3	1	4.60517	8.0067	11.1273	6.90775	1	1	0	9.39266
123758	Zhejiang	330340104	5	1	0	30	6	1	8.29405	13.1224	12.8992	7.6009	1	1	0	9.16952
123804	Heilongjiang	123804501	3	1	0	26	4	1	5.99146	11.5129	11.2253	8.29405	1	1	6.21461	9.39266
124079	Heilongjiang	230411103	3	1	0	32	6	1	8.51719	11.5129	10.9151	8.51719	1	1	0	7.09008
124166	Zhejiang	350093105	3	1	1	27	3	1	6.90775	12.2061	12.6115	7.6009	1	1	0	8.47637
124775	Shanxi	370258103	4	1	1	37	3	1	6.90775	11.5129	11.6953	8.51719	1	1	8.51719	9.16952
126209	Zhejiang	411168104	2	1	1	21	3	0	8.85366	0	10.859	5.99146	1	1	0	8.18869
126519	Zhejiang	330044104	2	1	0	37	5	1	7.31322	10.309	10.7579	8.00637	1	1	0	8.08333
126758	Hubei省	420008103	2	1	0	24	3	1	9.21034	8.2943	11.0021	8.9872	1	1	10.8198	7.49554
127089	Anhui	340318102	5	1	1	60	6	1	9.21034	9.21044	11.6953	10.3089	1	1	8.51719	8.18869
127105	Hunan	430117101	1	1	0	52	1	1	8.51719	2.77259	11.2898	8.51719	1	0	0	7.78322
127185	Fujian	350018104	5	1	1	33	7	1	6.68461	10.309	12.1007	8.00637	1	1	10.4631	7.78322
127723	Guangdong	440363103	3	1	0	31	6	0	6.21461	13.1224	12.6115	6.90775	1	1	0	7.78322
128442	Shandong	370707101	2	1	1	65	3	1	6.90775	9.21044	11.0318	9.21034	1	0	8.9872	7.78322
128750	Henan	128750501	4	0	1	30	3	1	7.6009	10.309	11.1563	8.29405	1	1	9.21034	8.18869
129111	Henan	410548101	1	0	1	41	4	1	6.90775	9.21044	11.1563	7.6009	1	1	7.37776	7.49554
130001	Hebei	130001101	5	0	0	63	1	1	6.90775	9.90354	11.0021	7.6009	1	0	0	8.18869
130022	Hebei	130022101	7	0	1	42	5	1	6.21461	0	9.78645	7.6009	1	1	0	8.18869
130032	Hebei	130032104	6	1	1	42	3	1	6.90775	8.0067	10.8198	8.77956	1	1	7.6009	7.78322
130045	Hebei	130045101	3	1	1	42	3	1	6.39693	8.51739	11.2593	8.00637	1	1	0	7.49554
130046	Hebei	130046101	5	1	0	60	3	1	7.31322	10.1659	11.1563	9.21034	1	0	0	7.87853
130060	Hebei	130060101	3	0	1	45	4	1	5.99146	10.309	10.9596	8.51719	1	1	6.21461	8.18869
130072	Hebei	130072101	4	0	0	36	3	1	6.90775	0	9.90354	8.69951	1	1	0	7.78322
130078	Hebei	130078103	5	0	1	28	2	1	8.00637	0	10.3255	9.21034	1	1	7.6009	8.00637
130101	Hebei	130101101	4	0	0	30	3	1	7.6009	0	10.8198	8.00637	1	0	0	7.78322
130114	Hebei	130114101	2	1	0	67	3	1	8.69951	13.4588	11.4721	7.6009	1	0	9.61581	7.09008
130131	Hebei	130131101	3	1	1	47	6	1	8.9872	11.5129	12.283	8.00637	1	1	0	7.78322
130132	Hebei	130132102	3	1	1	58	4	1	8.00637	13.8205	12.5245	8.00637	1	1	0	7.49554
130133	Hebei	130133102	3	1	0	35	6	1	8.00637	12.2061	11.1563	6.90775	1	1	0	6.54535
130134	Hebei	130134101	4	1	1	30	4	1	6.90775	10.309	11.8494	8.00637	1	1	0	8.18869
130140	Hebei	130140101	3	1	0	39	5	1	8.69951	11.5129	11.5327	8.69951	1	1	0	7.78322
130141	Hebei	130141101	2	1	0	67	4	1	8.51719	12.4292	12.3614	7.6009	1	0	11.2898	7.49554
130147	Hebei	130147102	3	0	1	47	2	1	6.90775	10.4631	11.0648	8.29405	1	1	8.00637	7.78322
130152	Hebei	130152102	5	0	1	55	3	1	9.21034	11.5129	11.9829	9.4727	1	1	0	8.69951
130161	Hebei	130161101	4	0	1	61	3	1	6.90775	11.5327	9.90354	7.6009	1	1	0	7.2724
130172	Hebei	130172101	4	0	0	39	1	1	6.21461	9.90354	10.0859	7.31322	1	0	0	7.09008
130175	Hebei	130175101	8	1	1	58	2	1	6.90775	10.309	11.9804	8.69951	1	0	0	8.47637
130189	Hebei	130189101	3	1	0	44	5	1	7.6009	11.5129	11.5129	9.21034	1	1	8.00637	7.49554
130190	Hebei	130190101	2	1	0	66	3	1	9.39266	10.5967	11.0822	8.00637	1	0	0	8.18869
130201	Hebei	130201103	3	1	0	51	4	1	6.90775	11.5129	11.0666	7.6009	1	0	6.21461	7.09008
130207	Hebei	130207103	8	1	1	37	4	1	8.00637	11.0822	12.2356	7.6009	1	1	7.6009	8.34284
130216	Hebei	130216104	4	1	0	44	3	1	8.00637	12.2061	11.3145	8.00637	1	1	0	7.56008
130218	Hebei	130218101	4	1	0	57	3	1	8.00637	12.6115	12.2061	8.00637	1	1	8.9872	8.69951
130219	Hebei	130219431	6	1	1	44	4	1	8.51719	13.1224	11.9184	8.00637	1	1	0	8.18869
130223	Hebei	130223103	5	1	1	48	3	1	7.6009	12.4292	11.5129	7.6009	1	1	0	7.78322
130224	Hebei	130224101	2	1	0	55	4	1	7.6009	12.2061	10.3609	7.6009	1	0	8.51719	7.09008
130226	Hebei	130226102	4	1	0	45	4	1	5.70378	0	10.4193	7.6009	1	1	0	7.49554
130227	Hebei	130227103	5	1	1	46	4	1	7.6009	12.6115	11.6263	7.82405	1	1	0	7.78322
130228	Hebei	130228101	4	1	0	40	5	1	7.6009	0	10.6455	9.21034	1	1	0	8.18869
130235	Hebei	130235101	5	1	1	38	7	1	7.6009	13.8155	12.5602	8.29405	1	1	7.6009	7.78322
130261	Hebei	130261101	2	1	0	51	4	1	6.90775	10.5967	11.5129	7.6009	1	1	9.21034	8.18869
130297	Hebei	130297101	3	1	0	42	6	1	6.21461	11.5129	11.0021	6.90775	1	1	0	7.49554
130298	Hebei	130298431	7	1	0	29	3	1	6.90775	1.79176	11.2898	7.6009	1	1	0	7.35244
130299	Hebei	130299102	5	1	0	48	3	1	6.68461	8.51739	11.205	6.68461	1	1	0	8.18869
130319	Hebei	130319102	8	1	0	55	4	1	6.90775	3.04452	12.1068	9.90349	1	0	0	8.69951
130320	Hebei	130320101	4	1	1	37	3	1	6.90775	0	10.309	7.6009	1	1	0	8.18869
130321	Hebei	130321102	7	1	0	56	3	1	6.39693	0	11.1858	6.68461	1	1	0	8.04559
130340	Hebei	130340102	8	0	0	50	3	1	6.90775	8.0067	9.92579	6.90775	1	1	7.6009	7.78322
130368	Beijing	130368431	5	1	1	39	6	1	11.0021	14.5087	13.5924	8.9872	1	1	9.90349	9.39266
130370	Hebei	130370101	2	1	1	73	2	1	9.21034	9.90354	11.4342	8.00637	1	0	9.90349	6.57925
130375	Hebei	130375101	2	1	0	66	4	1	7.6009	11.5129	11.4721	8.00637	1	0	10.3089	7.78322
130381	Hebei	130381101	5	1	0	41	3	1	6.90775	11.5129	11.9184	7.6009	1	1	8.51719	7.49554
130382	Hebei	130382103	3	1	0	65	2	1	9.21034	0	11.5899	10.3089	1	0	0	7.78322
130385	Hebei	130385102	6	0	1	34	2	0	8.00637	11.5129	12.0388	7.43838	1	1	0	8.69951
130389	Hebei	130389101	4	0	1	44	3	1	6.90775	8.69968	11.3964	7.31322	1	1	0	7.78322
130392	Hebei	130392102	2	0	0	70	3	1	10.0858	11.9898	11.7021	9.4727	1	1	0	0
130396	Hebei	130396102	8	0	0	53	2	1	8.29405	9.61587	10.8198	9.21034	1	0	0	8.47637
130411	Hebei	130411501	5	0	0	26	3	1	8.29405	10.1267	11.3679	8.51719	1	0	0	8.18869
130416	Hebei	130416102	3	0	1	47	3	1	6.90775	11.2898	11.296	8.51719	1	1	6.21461	7.09008
130432	Hebei	130432101	3	0	0	54	2	1	6.90775	0	10.4429	6.90775	1	0	0	5.48064
130467	Hebei	456465431	4	0	0	30	3	1	5.29832	11.5129	11.3022	6.21461	1	1	6.21461	6.39693
130471	Hebei	130471101	2	1	1	67	3	1	7.6009	0	10.3189	8.51719	1	1	0	7.09008
130472	Hebei	130472103	6	1	1	37	3	1	7.6009	12.2061	11.4564	6.90775	1	1	0	7.78322
130475	Hebei	130475103	6	1	1	40	4	1	6.90775	0	11.1934	6.90775	1	1	6.90775	8.18869
130494	Hebei	130494102	5	1	0	47	3	1	7.6009	8.85381	11.813	6.90775	1	1	0	7.09008
130495	Hebei	130495501	6	1	0	25	3	1	6.90775	10.309	10.4133	6.90775	1	1	0	7.09008
130496	Hebei	130496102	3	1	0	44	6	1	7.6009	11.5129	11.5954	8.00637	1	1	9.21034	7.49554
130497	Hebei	130497101	5	0	1	59	4	1	8.00637	12.2061	10.859	6.90775	1	1	0	7.09008
130506	Hebei	130506101	4	0	1	38	3	1	6.90775	9.90852	11.1563	6.21461	1	1	6.21461	7.49554
130535	Hebei	130535102	4	1	1	33	3	0	6.21461	11.1563	10.5133	6.21461	1	1	0	7.09008
130673	Hebei	130673101	3	1	0	43	3	1	5.70378	10.5967	10.9023	7.6009	1	1	7.31322	6.39693
130707	Hebei	130707101	5	0	0	46	2	1	6.21461	0	12.1642	7.6009	1	0	0	8.47637
130717	Hebei	130717102	6	0	1	36	3	1	6.21461	0	11.1563	7.82405	1	1	0	7.49554
130720	Hebei	130720101	2	0	1	48	3	0	6.90775	0	11.7621	8.51719	1	1	0	5.6204
130733	Hebei	130733101	4	1	0	46	4	1	6.90775	10.309	11.2898	6.90775	1	1	7.6009	7.49554
130735	Hebei	130735102	4	1	0	42	3	1	7.69621	12.2061	11.2898	7.6009	1	1	7.6009	7.78322
130737	Hebei	130737101	4	1	0	42	4	1	6.21461	6.90876	0	8.00637	1	1	0	7.78322
130749	Hebei	130749101	1	1	1	58	4	0	6.90775	11.8494	10.8198	7.31322	1	1	0	7.1293
130755	Hebei	130755101	5	1	0	54	4	1	7.6009	8.51739	12.5797	8.51719	1	1	7.6009	8.47637
130756	Hebei	130756101	6	1	0	48	3	1	8.00637	10.309	11.2863	9.21034	1	1	6.90775	8.69951
130788	Hebei	130788101	6	1	1	53	2	1	5.70378	7.6014	11.1563	6.90775	1	1	7.6009	7.78322
130876	Tianjin	130876102	4	1	0	32	3	1	5.99146	9.39274	10.1659	7.6009	1	1	5.70378	7.78322
130884	Hebei	130884101	6	0	0	40	3	1	6.90775	12.6115	10.906	9.21034	1	1	0	7.78322
130898	Hebei	130898102	6	0	1	41	3	1	7.6009	11.5129	11.4153	9.21034	1	1	0	8.18869
130901	Hebei	130901101	2	0	0	53	3	1	6.21461	11.5129	11.5129	8.00637	1	1	8.51719	8.69951
130906	Hebei	130906103	9	0	0	50	3	1	6.90775	8.51739	11.3656	9.21034	1	1	6.90775	8.69951
130913	Hebei	130913101	7	0	0	47	3	1	7.6009	12.2061	11.4198	8.51719	1	1	7.6009	7.78322
130918	Hebei	130918105	2	0	1	60	4	1	7.6009	9.61587	11.0317	8.00637	1	1	7.6009	7.49554
130920	Hebei	130920101	6	0	1	47	3	1	6.21461	12.2061	11.3975	8.9872	1	1	8.29405	8.47637
130928	Hebei	130928104	6	0	0	36	3	1	6.21461	11.9184	11.6953	7.6009	1	1	0	8.04559
130933	Hebei	130933103	6	0	1	29	2	1	5.29832	8.51739	10.614	6.21461	1	1	0	7.09008
131269	Guizhou	520440105	5	0	0	30	3	1	6.55108	9.21044	10.9151	9.21034	0	0	6.90775	8.69951
131921	Hunan	430535105	2	0	0	29	5	1	8.51719	10.8198	11.9184	8.69951	1	0	9.21034	8.18869
132051	Shannxi	610251103	4	1	1	35	5	1	10.1266	3.43399	11.7151	8.00637	0	1	8.9872	8.18869
132169	Xinjiang	620028103	2	1	1	26	6	0	8.00637	11.6953	11.6953	8.51719	0	1	9.21034	7.78322
132682	Beijing	620640103	1	1	0	31	5	0	5.70378	11.5129	11.5129	7.6009	1	1	0	7.09008
132962	Gansu	620982106	3	1	1	53	6	1	8.41183	13.4	12.283	8.51719	0	1	8.00637	8.1197
134206	Tianjin	120031103	3	1	0	29	6	1	6.90775	12.2061	11.5129	8.51719	1	1	0	8.18869
134646	Hebei	130432104	2	1	0	29	4	1	7.82405	9.90354	11.4076	7.6009	1	1	0	7.09008
134674	Hebei	130473103	4	1	0	28	4	1	5.29832	10.8198	11.2253	7.6009	1	1	0	8.47637
134897	Yunnan	530004103	6	1	0	35	6	1	6.90775	12.2061	11.6953	9.21034	0	1	0	8.88184
134903	Hebei	130746101	4	1	1	38	7	1	8.85366	9.61587	11.9879	8.85366	1	1	7.6009	7.78322
134986	Zhejiang	130851104	2	1	0	30	4	1	6.21461	11.5129	10.859	6.90775	1	1	6.21461	7.78322
135165	sichuan	510879103	7	1	1	36	4	1	6.21461	0	11.6953	7.6009	0	0	0	8.59415
135379	Zhejiang	135379501	3	0	1	28	3	1	8.9872	10.8198	11.2898	9.21034	1	1	0	8.18869
135406	Shanxi	140334103	3	0	1	29	3	1	6.21461	0	10.4631	7.6009	1	1	6.21461	7.2724
135604	Shanxi	140633101	3	0	0	52	5	1	6.21461	10.8198	10.5967	8.51719	1	1	0	8.18869
135921	Yunnan	530014103	2	0	0	29	5	1	9.61581	6.55251	11.4511	7.6009	0	1	10.3089	8.18869
136103	Gansu	136103501	3	1	1	34	3	1	6.21461	9.90354	10.8494	7.17012	0	1	7.31322	8.18869
136660	Shannxi	610235102	1	0	1	40	4	1	6.21461	8.98732	11.5129	7.6009	0	1	7.6009	7.09008
136669	Liaoning	210638103	2	1	0	36	3	1	8.29405	10.8198	11.5129	8.85366	1	0	0	7.09008
136805	Liaoning	210822103	2	1	1	30	5	1	6.90775	11.9184	11.7361	8.69951	1	1	0	8.18869
136896	Guangdong	430123103	1	1	1	31	6	0	6.21461	12.6115	11.9184	6.90775	1	1	0	7.78322
137575	Liaoning	211812103	4	1	0	25	4	1	8.51719	9.21044	10.8198	7.6009	1	1	0	8.69951
137647	Shannxi	620845105	3	1	1	34	5	1	6.21461	0	12.1335	7.49554	0	1	0	7.49554
137801	Jilin省	220072103	3	1	0	30	6	0	9.21034	12.2061	11.2898	8.69951	1	1	8.51719	7.09008
138368	Beijing	621575431	2	1	0	33	4	1	6.39693	12.1007	11.6082	9.90349	1	1	8.29405	7.53476
138862	Gansu	138862401	7	0	1	53	1	1	9.21034	8.51739	11.4589	7.6009	0	1	0	7.78322
139778	Hebei	130074104	3	0	0	37	3	0	6.90775	11.0021	10.4631	8.51719	1	1	8.51719	6.7334
140003	Shanxi	140003101	2	0	0	50	2	1	6.90775	10.8198	10.7231	8.00637	1	0	0	7.38275
140006	Shanxi	140006101	6	0	1	34	3	1	7.6009	13.1224	13.1224	8.00637	1	1	0	8.69951
140009	Shanxi	140009101	2	0	0	62	3	1	6.90775	0	10.0222	6.21461	1	1	0	6.57925
140011	Shanxi	140011101	1	1	1	90	1	0	8.00637	9.90354	10.9331	8.51719	1	0	9.90349	6.39693
140013	Shanxi	140013104	3	0	0	35	3	1	8.69951	13.017	11.8054	7.6009	1	1	8.29405	7.09008
140020	Shanxi	140020102	2	0	1	47	3	1	6.90775	11.0021	11.2156	8.00637	1	1	0	8.47637
140024	Shanxi	140024101	2	0	1	64	6	1	8.9872	10.8198	10.9004	8.51719	1	1	0	6.17379
140027	Shanxi	140027101	6	0	1	66	4	1	6.21461	10.8198	11.5224	6.90775	1	1	0	7.49554
140032	Shanxi	140032101	3	1	0	48	6	1	8.51719	14.221	12.0137	9.61581	1	1	8.00637	7.09008
140036	Shanxi	140036101	3	0	0	50	3	1	8.51719	11.5129	10.8198	8.51719	1	1	5.99146	7.49554
140045	Shanxi	140045101	3	1	1	41	6	1	8.00637	12.2061	11.6082	8.51719	1	1	0	7.78322
140046	Shanxi	140046101	5	1	1	59	3	0	8.00637	9.21044	11.6953	8.69951	1	1	0	7.78322
140049	Shanxi	140049101	3	1	0	36	4	1	8.51719	10.309	10.8198	8.51719	1	1	0	7.78322
140053	Shanxi	140053101	2	1	1	54	6	0	8.29405	11.9184	12.6115	9.21034	1	1	8.51719	7.49554
140057	Shanxi	140057101	2	1	0	44	6	0	8.00637	0	11.0021	8.51719	1	1	8.00637	7.09008
140061	Shanxi	140061103	4	0	1	28	2	0	6.90775	0	11.2253	8.51719	1	1	0	8.18869
140066	Shanxi	140066101	2	0	0	64	1	1	6.08678	0	8.51739	6.90775	1	1	0	6.39693
140076	Shanxi	140076102	5	0	0	45	2	1	4.60517	6.90876	11.0021	8.51719	1	1	0	7.78322
140077	Shanxi	140077102	4	0	1	49	5	1	5.29832	9.21044	9.47278	8.00637	1	1	4.60517	7.09008
140082	Shanxi	140082101	4	0	1	50	2	1	7.6009	9.90354	10.8347	7.31322	1	1	6.90775	8.47637
140140	Shanxi	140140101	4	1	0	42	3	1	6.21461	11.5129	10.8818	8.51719	1	1	0	7.49554
140147	Shanxi	140147101	2	0	0	50	3	1	6.21461	11.0021	10.7144	8.29405	1	1	0	7.78322
140148	Shanxi	140148102	6	0	1	68	3	1	6.21461	8.0067	10.8198	7.6009	1	1	0	7.97384
140171	Shanxi	140171101	4	0	1	42	3	1	5.29832	0	12.2313	8.00637	1	1	0	8.18869
140173	Shanxi	140173101	3	0	1	52	5	1	5.29832	8.2943	11.2253	6.90775	1	1	8.00637	7.78322
140177	Shanxi	140177101	5	0	1	39	3	1	6.90775	0	11.9336	6.90775	1	1	9.21034	7.09008
140179	Shanxi	140179101	3	0	1	48	2	1	8.51719	12.2061	11.9184	8.00637	1	1	10.3089	7.78322
140184	Shanxi	140184101	4	0	0	40	3	1	6.21461	10.309	10.859	8.51719	1	1	6.90775	7.78322
140186	Shanxi	140186102	4	0	0	49	3	1	6.90775	0	11.0021	9.61581	1	1	0	9.16952
140187	Shanxi	140187102	4	0	1	45	2	1	6.21461	10.8198	10.9151	6.90775	1	1	0	7.09008
140188	Shanxi	140188103	5	0	1	44	4	1	6.90775	11.0021	11.183	8.51719	1	1	6.90775	7.09008
140193	Shanxi	140193102	2	0	0	67	1	1	6.90775	0	11.574	7.6009	1	1	10.3089	6.39693
140212	Shanxi	140212102	6	0	0	63	4	1	6.21461	7.6014	12.2789	9.90349	1	1	6.90775	8.47637
140213	Shanxi	140213102	2	0	0	60	1	1	6.55108	0	9.39274	8.00637	1	0	0	7.78322
140214	Shanxi	140214101	2	0	0	73	1	0	6.21461	0	9.90354	8.00637	1	0	7.6009	7.2724
140215	Shanxi	140215102	2	0	1	65	3	1	6.90775	10.309	10.6335	6.90775	1	1	0	6.57925
140227	Shanxi	140227101	1	0	0	77	2	1	7.6009	0	10.4913	8.29405	1	0	0	7.09008
140232	Shanxi	140232101	4	0	0	49	3	1	6.90775	10.309	10.8435	8.29405	1	1	6.90775	8.18869
140246	Shanxi	140246102	8	0	1	57	4	1	6.21461	9.61587	11.0021	8.00637	1	1	0	8.69951
140261	Shanxi	140261101	4	1	0	47	3	1	6.21461	13.1224	11.5129	9.21034	1	1	7.31322	7.78322
140328	Shanxi	140328105	4	0	1	23	3	0	7.6009	10.5967	11.0021	8.00637	1	1	7.6009	7.78322
140336	Shanxi	140336102	4	0	1	45	2	1	6.21461	12.2061	11.3765	8.00637	1	1	7.31322	7.67786
140350	Shanxi	140350101	5	0	1	59	3	1	6.39693	9.90354	11.7333	6.90775	1	1	0	8.18869
140352	Shanxi	140352101	5	0	0	41	2	1	6.21461	9.90354	10.8198	6.90775	1	1	0	7.13887
140364	Shanxi	140364101	3	0	0	47	3	1	7.6009	11.6953	11.2666	8.51719	1	1	0	7.49554
140367	Shanxi	140367102	3	0	0	48	3	1	8.00637	11.0021	11.296	9.21034	1	1	0	7.49554
140372	Shanxi	140372101	2	0	1	69	3	1	8.51719	10.5967	10.5967	9.21034	1	1	0	7.09008
140386	Shanxi	140386101	3	1	0	54	5	1	8.9872	13.017	11.6351	8.51719	1	1	8.00637	7.78322
140388	Shanxi	140388101	2	1	0	52	5	1	6.39693	8.51739	11.662	10.4631	1	1	7.31322	7.78322
140391	Shanxi	140391101	6	1	1	53	4	1	9.21034	12.2061	12.6115	8.51719	1	1	0	8.69951
140393	Shanxi	140393101	4	1	1	58	4	1	8.9872	12.2061	11.2593	9.21034	1	1	0	7.09008
140394	Shanxi	140394101	2	1	0	63	2	1	8.29405	0	11.3504	8.00637	1	0	6.90775	7.78322
140408	Shanxi	140408101	5	1	0	54	3	1	4.60517	6.90876	14.3865	6.90775	1	1	6.90775	8.47637
140411	Shanxi	140411101	3	1	1	38	5	1	9.21034	12.2061	12.4684	8.9872	1	1	8.51719	8.18869
140427	Shanxi	140427101	4	1	0	49	5	1	8.51719	12.7657	12.114	10.8198	1	1	0	8.18869
140479	Shanxi	140479102	2	1	1	62	3	1	7.6009	12.6115	9.08489	9.90349	1	1	0	7.09008
140484	Shanxi	140484101	5	1	0	40	3	1	8.69951	12.2061	11.5129	9.21034	1	0	0	8.37101
140487	Shanxi	140487101	6	1	0	72	3	1	8.51719	13.8155	11.2348	9.21034	1	0	8.51719	8.88184
140493	Shanxi	140493104	5	1	0	46	4	1	9.61581	13.5924	11.8086	9.04782	1	1	0	7.78322
140494	Shanxi	140494102	4	1	1	29	3	1	6.21461	8.51739	10.5967	9.21034	1	1	0	8.18869
140496	Shanxi	140496104	6	1	0	42	3	1	9.4727	14.5574	11.4076	9.90349	1	0	0	7.92299
140498	Shanxi	140498101	4	1	0	46	2	0	8.00637	12.6115	10.5374	9.21034	1	1	8.9872	7.67786
140505	Shanxi	140505101	3	1	0	48	3	1	6.90775	14.9787	11.6299	9.61581	1	1	0	7.78322
140533	Shanxi	140533101	2	0	1	56	3	1	6.90775	11.2898	10.5967	8.85366	1	1	8.00637	7.78322
140542	Shanxi	140542501	3	1	0	31	3	1	8.9872	12.4292	11.5129	8.51719	1	1	0	8.18869
140543	Shanxi	140543103	5	0	0	55	2	1	9.21034	8.51739	10.5967	9.21034	1	0	0	8.88184
140544	Shanxi	140544104	2	0	1	24	2	0	8.00637	12.2061	10.5636	7.6009	1	1	0	7.78322
140549	Shanxi	140549101	3	0	0	52	2	1	5.70378	11.0021	10.309	8.69951	1	0	0	7.09008
140568	Shanxi	140568102	2	1	1	64	3	1	9.21034	10.8198	10.6165	8.51719	1	0	0	7.09008
140573	Shanxi	140573105	5	0	1	28	4	0	7.6009	0	12.3014	9.39266	1	1	0	8.47637
140579	Shanxi	140579101	13	0	0	56	4	1	8.00637	9.90354	12.8992	8.69951	1	0	0	9.16952
140580	Shanxi	140580102	2	0	0	63	1	1	8.29405	10.5967	10.6041	8.29405	1	0	8.29405	7.35244
140590	Shanxi	140590102	2	0	0	74	1	1	8.07091	7.24494	8.2943	8.00637	1	1	0	7.09008
140603	Shanxi	140603101	2	1	1	69	2	1	8.29405	9.90354	10.5967	6.90775	1	0	0	6.57925
140632	Shanxi	140632101	4	0	1	53	3	1	5.29832	8.51739	9.47278	5.70378	1	1	6.21461	7.78322
140641	Shanxi	140641101	6	0	0	58	1	1	6.21461	9.21044	10.1659	7.82405	1	1	6.90775	7.49554
140643	Shanxi	140643101	2	0	0	50	3	0	7.6009	9.21044	10.4631	7.31322	1	1	0	7.49554
140644	Shanxi	140644101	5	0	0	54	3	1	8.00637	10.8781	11.5722	8.00637	1	1	0	8.69951
140661	Shanxi	140661102	5	0	0	63	1	1	5.70378	5.99396	9.90354	6.90775	1	1	0	7.56008
140663	Shanxi	140663102	4	0	0	66	1	1	3.91202	0	8.20276	7.6009	1	1	0	7.09008
140668	Shanxi	140668103	4	1	0	33	3	1	6.90775	8.51739	10.0433	7.6009	1	0	0	7.78322
140669	Shanxi	140669101	4	0	0	41	3	1	6.90775	10.8198	11.1273	8.9872	1	1	0	8.18869
140670	Shanxi	140670102	8	0	0	62	2	1	6.21461	9.35019	11.1551	6.90775	1	1	0	4.78749
140671	Shanxi	140671101	3	0	1	84	3	1	7.6009	6.21661	10.7144	7.09008	1	1	9.21034	7.78322
140673	Shanxi	140673101	3	0	0	45	2	1	6.39693	6.55251	9.68041	6.90775	1	1	7.31322	7.78322
140678	Shanxi	140678102	7	0	0	40	3	1	6.90775	7.6014	10.9223	8.00637	1	1	7.31322	8.34284
140693	Shanxi	140693101	5	1	1	70	3	1	6.90775	11.5129	12.0076	8.69951	1	1	6.21461	8.18869
140702	Shanxi	140702101	3	1	0	43	6	1	8.9872	10.309	11.2898	8.51719	1	1	8.69951	7.78322
140727	Shanxi	140727101	4	1	1	57	2	1	7.6009	0	10.309	8.29405	1	0	7.6009	7.78322
140728	Shanxi	140728101	3	1	1	65	2	0	7.31322	8.51739	9.21044	7.6009	1	0	0	7.42655
140735	Shanxi	140735101	2	1	1	50	1	1	8.69951	0	11.2253	8.85366	1	1	0	8.69951
140743	Shanxi	140743101	2	0	1	65	2	1	6.90775	10.1659	9.11888	6.21461	1	1	0	7.09008
140746	Shanxi	140746101	2	0	1	75	2	1	6.21461	9.21044	10.3418	8.41183	1	0	0	4.78749
140761	Shanxi	140761101	5	0	0	50	3	1	6.55108	8.2943	11.1955	7.6009	1	1	9.90349	7.09008
140773	Shanxi	140773101	7	1	0	55	3	1	6.90775	6.90876	11.2898	8.00637	1	1	0	8.69951
140777	Shanxi	140777102	7	1	0	48	2	1	7.37776	10.8198	11.5522	8.00637	1	1	0	8.25323
140785	Shanxi	140785101	6	1	1	64	3	1	8.41183	9.61587	11.1634	8.00637	1	1	0	8.18869
140809	Hebei	140809551	3	1	0	30	3	1	5.70378	0	10.4913	5.29832	1	1	0	7.49554
140839	Shanxi	140839101	3	1	1	43	3	1	8.51719	9.21044	11.2898	8.51719	1	1	7.6009	8.18869
140925	Hebei	140925503	7	0	1	28	4	1	7.31322	8.51739	11.2898	7.82405	1	1	0	8.18869
141555	Zhejiang	330211105	2	1	0	30	6	0	8.51719	11.5129	11.8494	8.51719	1	1	0	8.69951
142097	Fujian	350145103	3	1	0	45	4	1	7.6009	9.21044	11.6953	7.6009	1	1	7.6009	7.49554
142529	Liaoning	210452101	3	1	1	30	3	1	6.90775	9.21044	11.0038	6.90775	1	1	7.6009	7.78322
142906	Hebei	130542101	5	1	1	33	5	1	6.90775	10.8198	10.8945	5.29832	1	1	0	7.49554
142922	Liaoning	211465104	5	0	0	35	2	1	7.6009	10.309	10.8198	8.51719	1	1	0	9.39266
143242	sichuan	410172103	2	0	0	30	4	1	5.70378	9.54688	9.90354	9.21034	0	0	0	7.49554
143419	Henan	410390107	10	1	0	51	3	1	7.17012	11.1563	11.6953	7.6009	1	1	0	8.1197
143502	Jilin省	211490105	1	1	1	28	3	0	7.31322	11.5129	11.2898	9.21034	1	1	9.21034	8.69951
143759	Liaoning	211782103	3	1	1	36	4	0	8.69951	11.2898	11.2898	8.9872	1	1	8.51719	7.78322
144804	Heilongjiang	230476103	3	1	1	33	6	1	10.3089	9.90354	12.6116	8.29405	1	1	0	7.78322
144884	Guangdong	230556103	6	1	0	30	5	1	9.21034	10.8198	12.2061	8.00637	1	1	8.29405	8.47637
145076	Hunan	430249103	3	1	1	31	5	1	9.21034	9.90354	12.4684	9.90349	1	1	9.90349	7.78322
145120	Hunan	430323105	2	0	1	26	5	0	5.29832	10.5967	11.5376	8.00637	1	1	0	8.18869
145363	Hunan	430704104	4	1	1	30	3	0	6.90775	0	11.1651	6.90775	1	1	0	7.78322
145642	Guangdong	440404104	1	1	1	26	6	0	9.21034	9.90354	11.6953	7.31322	1	1	9.61581	7.09008
146045	Guangdong	440942103	3	1	0	34	5	0	8.00637	12.7657	13.2177	7.31322	1	1	8.00637	7.78322
146099	Shanghai	311704101	7	1	0	39	6	1	9.61581	9.90354	12.5947	8.9872	1	1	9.61581	8.69951
146136	Shanghai	311750103	3	1	0	31	6	1	10.3089	13.5924	12.6115	6.90775	1	1	0	8.69951
146892	Hubei省	450132103	6	1	0	33	5	1	8.51719	9.21044	11.7753	9.21034	1	1	0	8.69951
147061	Jiangsu	320254103	3	1	1	34	5	1	10.3089	13.5924	12.3673	8.51719	1	1	0	8.69951
147554	Anhui	340027103	6	0	0	30	3	1	8.51719	10.8198	11.5129	8.00637	1	1	0	8.47637
148021	Fujian	350135103	2	1	0	28	6	0	8.00637	9.90354	11.5129	9.21034	1	1	0	7.35244
148304	Guangdong	360223103	1	1	1	43	3	1	7.6009	12.2061	12.2061	8.51719	1	1	7.6009	8.18869
148450	Shandong	370015103	1	1	1	30	7	0	7.6009	0	12.8479	7.6009	1	1	0	6.39693
148533	Shandong	148533501	3	1	0	36	7	1	8.51719	0	11.5129	8.9872	1	1	0	8.00637
149322	Henan	410049102	3	1	1	38	5	1	8.51719	0	11.5129	8.51719	1	1	0	9.39266
149452	Gansu	620178103	2	0	0	26	3	1	6.90775	10.8198	11.2898	7.6009	0	0	9.21034	7.78322
149456	Gansu	620182103	5	1	1	34	6	1	7.6009	11.0021	11.8494	7.6009	0	1	0	8.47637
149649	Henan	410383104	1	1	0	34	3	0	8.00637	9.61587	10.5967	7.31322	1	1	8.51719	8.18869
149709	Henan	410438104	3	1	1	34	5	1	6.21461	10.309	11.5129	8.69951	1	1	0	7.78322
149789	Gansu	620583105	2	0	1	21	2	0	7.31322	9.61587	10.5187	6.90775	0	1	0	7.09008
150025	Gansu	150025551	4	0	0	36	6	1	7.6009	11.4076	12.5567	8.00637	0	1	0	8.34284
150908	Tianjin	120111102	1	1	1	33	5	1	9.90349	9.21044	13.0815	8.51719	1	1	0	8.88184
151314	Hunan	420312101	5	1	1	35	2	1	9.21034	9.90354	11.5129	8.69951	1	1	9.61581	8.18869
151407	Guangdong	420412103	3	1	0	32	6	1	9.21034	14.221	12.9116	8.00637	1	1	8.00637	7.78322
151708	Shandong	370160103	4	1	0	30	3	1	4.60517	10.5967	11.3737	8.00637	1	0	0	8.18869
152509	Guangdong	440543103	1	1	1	31	4	0	8.00637	11.5129	10.309	7.6009	1	1	7.6009	8.69951
152693	Shanxi	140548103	3	0	1	35	3	1	6.90775	8.2943	10.8762	8.00637	1	1	6.90775	8.18869
155552	Heilongjiang	230348101	5	1	1	65	3	1	9.21034	9.21044	12.0317	8.51719	1	0	0	7.09008
155645	Heilongjiang	230460103	2	1	1	26	6	0	8.29405	11.5129	13.2777	8.69951	1	1	0	7.78322
155749	Heilongjiang	230580104	3	1	0	32	6	1	6.21461	11.5129	11.3504	8.51719	1	0	0	7.78322
156434	Guangxi	610014104	2	0	0	30	4	1	7.6009	0	11.5618	8.51719	0	1	8.00637	7.78322
156955	Gansu	156955504	2	0	1	31	4	1	8.16052	9.21044	11.7753	8.00637	0	1	8.51719	8.69951
157140	Shanghai	311887101	3	1	0	33	6	1	9.90349	12.6115	12.5282	8.00637	1	1	0	8.69951
157660	Jiangsu	320055103	1	1	1	35	4	1	8.00637	13.1224	12.3149	8.00637	1	0	0	7.78322
158308	Shanghai	340176103	1	1	0	26	5	0	9.21034	12.2061	11.9184	8.00637	1	1	10.3089	7.78322
158975	Shandong	158975551	3	0	1	28	5	1	6.90775	10.5967	11.2898	7.82405	1	1	0	7.35244
158986	Shandong	370071104	3	1	0	29	4	1	8.51719	0	11.0021	9.21034	1	0	0	7.09008
160025	Henan	410508103	3	1	0	32	6	1	8.51719	7.6014	12.6115	8.00637	1	1	9.61581	8.59415
160190	Hebei	130544103	3	1	0	33	3	1	5.29832	8.98732	11.0219	5.29832	1	0	0	7.09008
160521	Hebei	130859501	3	0	0	29	3	1	6.39693	9.90354	10.8198	6.90775	1	0	0	7.78322
160582	Hebei	130911104	4	1	0	36	4	1	6.68461	10.8198	11.5129	7.6009	1	1	0	8.69951
161708	Hunan	430439102	4	1	1	47	3	1	7.6009	13.8155	11.6082	9.21034	1	1	0	9.16952
162366	Liaoning	211031101	2	0	0	35	3	1	6.21461	9.90354	10.5187	8.00637	1	0	0	7.09008
162582	Shanghai	440988104	1	1	1	30	4	1	7.31322	11.5129	11.5129	7.6009	1	1	8.51719	8.18869
162856	chongqing	441394104	7	0	0	25	3	0	6.90775	11.7753	11.7906	11.0021	0	0	7.6009	9.03599
164390	sichuan	510820105	2	0	1	28	3	1	6.90775	9.21044	11.1563	7.6009	0	1	7.6009	7.09008
164621	Guizhou	520048103	1	1	0	24	6	0	6.68461	8.2943	10.9151	6.90775	0	1	6.90775	7.09008
164858	Shanghai	164858501	3	1	1	35	6	1	10.3089	13.1224	12.2549	6.90775	1	1	8.00637	8.47136
164993	Guizhou	520527107	4	0	1	33	3	0	8.00637	0	10.5967	9.21034	0	1	0	7.09008
165640	Shannxi	610274101	3	1	1	46	5	1	8.9872	12.3458	12.3458	8.29405	0	1	9.30565	8.18869
166289	Jiangsu	320224104	4	1	0	30	5	1	8.00637	12.2061	11.9184	10.3089	1	1	9.21034	8.47637
166463	Zhejiang	330006103	3	1	0	34	5	1	10.3089	12.2061	11.9512	9.04782	1	1	10.3089	8.18869
166540	Gansu	166540551	5	1	1	41	2	1	9.21034	9.21044	11.2898	8.41183	0	1	0	7.78322
166914	Gansu	621330103	3	1	0	28	5	1	7.6009	0	11.0021	8.29405	0	1	6.90775	8.18869
167031	Shanghai	340262103	3	1	1	33	5	1	9.21034	11.5129	12.6115	8.00637	1	1	9.21034	8.34284
167775	Shandong	370062103	1	1	1	33	3	0	8.00637	11.2898	11.1844	9.21034	1	1	0	8.18869
168587	Hebei	130793103	2	1	0	20	3	1	8.00637	10.309	11.2385	8.00637	1	1	7.6009	7.78322
169081	Henan	410503103	3	1	0	39	4	1	6.21461	11.5129	10.309	6.21461	1	1	0	7.78322
169532	Beijing	410936105	4	1	1	23	3	0	7.6009	11.5129	11.4186	9.90349	1	1	0	8.69951
169668	Henan	411064103	3	1	0	32	7	1	6.90775	11.5129	12.2923	8.00637	1	1	0	7.78322
170556	Liaoning	210932103	1	1	1	20	2	0	6.90775	9.90354	9.90354	6.90775	1	1	0	7.09008
171067	Shanghai	430376104	5	1	0	34	4	1	7.6009	9.90354	11.2898	8.00637	1	1	8.51719	7.09008
171071	Beijing	430382103	3	0	0	33	7	1	10.3089	11.5129	12.3884	9.39266	1	1	0	8.47637
171391	Guangdong	440087104	3	1	0	33	5	1	9.21034	10.8198	11.5129	7.6009	1	1	0	7.78322
171524	Heilongjiang	220162103	1	1	1	28	6	0	7.6009	6.90876	12.4684	9.21034	1	1	8.51719	6.7334
171585	Guangdong	440348104	1	1	0	31	3	0	10.3089	11.9829	13.3047	6.90775	1	1	9.90349	7.78322
172950	Shanghai	310590103	2	1	1	59	3	1	8.51719	11.0021	11.6082	8.00637	1	0	0	8.18869
173196	Guangxi	450153104	1	1	0	23	5	0	9.90349	10.309	12.4292	8.00637	0	1	9.21034	7.78322
173205	Shanghai	311002102	3	1	1	42	6	1	9.90349	11.5129	12.3014	9.21034	1	1	0	8.18869
173578	Shanghai	311773103	6	1	0	37	4	1	7.6009	13.1224	11.9184	8.85366	1	1	7.6009	7.92299
173637	chongqing	500366103	1	1	0	28	5	0	8.00637	10.8198	11.2898	9.21034	0	1	0	7.09008
173710	Shanghai	173710551	3	1	0	26	5	1	10.3089	12.2061	12.5267	9.10498	1	1	9.10498	8.00637
174015	Shanghai	312421103	4	0	1	32	5	1	8.69951	10.309	12.1756	8.00637	1	1	0	8.47637
174299	sichuan	510614103	2	1	1	22	3	0	7.6009	8.51739	11.1563	7.6009	0	1	8.51719	8.18869
174793	Anhui	340151103	2	1	0	31	4	1	7.6009	0	12.2061	8.9872	1	1	0	7.49554
175027	Guizhou	520468103	3	1	1	31	3	1	7.6009	11.9184	12.2061	8.00637	0	1	0	8.69951
175236	Jiangxi	360103105	1	1	0	21	5	0	4.60517	6.90876	10.7144	6.90775	1	1	10.3089	6.7334
175252	Guangdong	360125103	1	1	0	32	6	0	9.61581	12.2061	11.6953	7.31322	1	1	9.61581	7.09008
175287	Jiangxi	175287551	3	0	1	32	5	1	7.6009	0	11.9829	7.6009	1	1	0	8.69951
176528	Xinjiang	620441104	1	1	1	27	5	0	6.21461	11.0021	10.8198	6.90775	0	1	0	7.09008
176646	Gansu	620560101	3	0	0	27	4	0	6.21461	9.21044	11.0666	8.00637	0	0	8.00637	7.49554
177157	Gansu	621077104	2	0	0	26	4	0	8.00637	9.90354	11.2898	7.86327	0	1	0	8.69951
177578	Henan	411778104	3	1	0	41	6	1	6.90775	12.2061	11.1563	8.69951	1	1	9.21034	7.49554
177645	Henan	411873103	4	1	0	35	6	1	8.00637	12.2061	11.7753	8.00637	1	1	0	8.18869
177766	Guangdong	420265103	1	1	1	47	4	0	7.09008	10.5967	11.3504	9.61581	1	1	7.31322	7.2724
178262	Hunan	430491103	3	1	0	26	4	1	6.90775	10.669	11.2898	8.29405	1	1	0	7.78322
178302	Guangdong	430545103	2	1	1	48	4	1	8.00637	11.5129	11.7753	8.00637	1	1	9.90349	8.47637
178348	Hunan	430620101	2	1	1	51	6	1	8.41183	11.2898	11.8494	8.6125	1	1	8.51719	7.78322
178841	Guangdong	440621103	2	1	1	32	4	1	7.31322	0	11.9184	8.16052	1	1	9.21034	8.18869
179054	Guangdong	440929103	1	1	0	31	5	0	7.31322	9.90354	10.7579	5.29832	1	1	7.6009	7.09008
179444	Hebei	179444503	4	1	1	32	4	1	4.60517	8.51739	11.4076	5.99146	1	1	0	7.09008
179613	Beijing	130633103	2	0	1	31	3	1	6.90775	10.8198	11.2898	8.29405	1	1	9.21034	8.18869
180336	Hebei	180336431	4	1	1	34	2	1	4.60517	10.8198	11.0349	6.90775	1	1	0	7.09008
180383	Yunnan	510063531	1	1	1	37	3	1	9.61581	10.8198	11.6953	8.00637	0	1	9.61581	9.03599
181358	Liaoning	210647105	1	0	0	69	2	1	5.52146	2.30259	11.0021	6.39693	1	1	0	5.8861
181561	Liaoning	181561501	3	1	0	32	6	1	8.00637	0	11.5129	8.51719	1	1	8.29405	8.47637
181876	Liaoning	211233104	3	1	1	36	3	0	6.90775	10.5967	11.3145	8.00637	1	1	0	8.18869
182186	Shanghai	610223103	1	1	0	25	5	0	7.6009	0	10.7996	9.21034	1	1	0	9.39266
182295	Liaoning	211654103	2	1	1	71	3	1	6.21461	10.8198	11.6334	6.90775	1	0	0	6.39693
182399	Xinjiang	620108103	4	1	1	34	2	1	6.21461	10.309	10.8198	6.90775	0	1	0	8.18869
182453	Liaoning	211810104	3	0	1	32	6	1	6.90775	10.8198	11.9892	8.51719	1	1	9.21034	7.78322
182544	Liaoning	211918102	1	0	0	53	1	0	6.90775	6.90876	11.0061	7.6009	1	0	0	6.39693
182613	Gansu	620340102	5	0	1	40	3	1	7.6009	8.51739	11.0021	8.00637	0	1	8.00637	7.78322
182664	Zhejiang	620415101	4	1	1	31	8	1	8.00637	12.6115	12.1007	8.00637	1	1	0	9.16952
183285	Gansu	621151103	3	1	1	37	5	1	9.90349	9.90354	11.0021	7.6009	0	1	7.6009	7.78322
183468	Heilongjiang	230483103	5	1	0	28	4	1	5.70378	0	11.5089	8.51719	1	1	0	7.49554
183718	Guangxi	621692104	1	1	1	22	4	0	6.90775	0	10.5967	6.90775	0	1	0	7.09008
183839	Gansu	621855103	1	1	0	21	5	0	6.90775	10.8198	10.309	6.21461	0	1	0	7.78322
183853	Xinjiang	621872103	2	1	1	26	6	0	6.90775	8.0067	11.6614	8.51719	0	1	0	8.18869
184093	Gansu	620260108	3	0	0	28	3	0	8.51719	0	11.1563	7.6009	0	0	0	7.78322
184386	sichuan	184386431	5	1	1	31	5	1	7.6009	13.1224	12.3909	9.21034	0	1	7.6009	8.69951
184883	Shanghai	311917104	5	1	0	47	3	1	9.21034	6.90876	12.2549	9.21034	1	0	0	8.18869
185075	Shanghai	312092103	3	1	1	45	3	1	7.6009	10.8198	11.2898	8.51719	1	1	0	8.18869
186320	Anhui	340206103	3	0	0	29	5	0	8.29405	11.0021	12.3059	7.31322	1	1	7.6009	8.69951
186585	Fujian	350098103	4	0	1	40	4	1	9.21034	12.6115	11.5129	8.00637	1	1	9.21034	8.69951
187232	Beijing	370172103	2	1	1	29	6	1	9.90349	11.5129	12.2061	9.21034	1	1	10.3089	8.47637
187517	Liaoning	211513104	4	1	0	23	2	1	6.90775	0	11.2898	8.51719	1	0	0	7.78322
187828	Shandong	370770104	4	1	0	37	5	1	8.00637	9.90354	11.5129	8.51719	1	1	0	6.57925
188286	Henan	188286501	3	1	1	32	6	1	7.6009	10.2036	11.5129	7.31322	1	1	0	6.7334
188623	Beijing	410736103	2	0	1	32	4	1	7.31322	11.5129	11.9184	7.6009	1	1	0	8.18869
188633	Heilongjiang	230434103	3	1	0	28	6	1	7.6009	11.5129	11.7632	8.51719	1	1	7.6009	8.18869
188870	Guangdong	441922101	2	0	1	52	3	1	7.6009	10.309	9.10786	7.6009	1	1	7.6009	7.09008
189087	Beijing	140097105	1	1	0	26	5	0	7.31322	11.2898	11.2898	7.31322	1	1	9.21034	6.86693
189943	Shanghai	311471104	5	1	0	36	5	1	9.90349	11.5129	12.1653	9.90349	1	1	0	8.34284
190863	Jiangsu	320302101	3	1	1	45	6	1	11.0021	11.5129	12.4292	8.00637	1	1	8.51719	8.18869
190972	Zhejiang	330046104	3	1	1	35	6	1	8.00637	13.5924	12.5062	8.85366	1	1	9.21034	8.18869
191070	Zhejiang	330191102	4	1	0	39	4	1	9.21034	0	12.2784	8.51719	1	1	0	8.88184
192308	Guangdong	441914103	2	1	1	28	6	0	8.00637	11.0021	12.2549	7.6009	1	1	0	8.18869
192787	Henan	410185105	1	1	1	26	6	0	6.90775	9.21044	11.1563	8.00637	1	1	0	7.09008
192791	Henan	410192103	2	1	1	26	6	0	6.21461	11.2898	11.4098	6.90775	1	1	7.6009	7.09008
193129	Shandong	410579103	1	1	1	27	5	0	8.00637	10.8198	12.2061	8.51719	1	1	9.39266	9.16952
193974	Guizhou	520028111	5	1	1	38	5	1	9.90349	13.017	12.2061	8.9872	0	1	9.4727	8.47637
194206	Guizhou	520290103	2	0	0	28	5	0	6.90775	9.90354	11.2898	8.00637	0	0	0	8.18869
194226	Hubei省	194226552	6	1	1	26	6	1	9.21034	13.3847	13.0741	8.85366	1	1	0	8.47637
194618	Guangdong	430266104	1	1	1	29	6	0	8.00637	12.8992	11.6953	7.6009	1	1	0	7.78322
194725	Yunnan	194725501	4	1	0	32	3	1	8.00637	11.0021	10.5967	7.31322	0	1	6.90775	7.35244
194998	Hunan	430397111	2	1	0	22	4	1	9.21034	10.5967	11.9184	9.21034	1	1	0	8.34284
195177	Guangdong	440405105	5	1	0	25	4	1	8.51719	10.309	12.2061	8.00637	1	1	0	7.78322
195452	Guangdong	440763104	2	0	0	29	3	1	6.21461	8.51739	9.90354	7.6009	1	1	6.90775	7.78322
195579	Guangdong	440942104	4	1	1	32	6	1	6.90775	11.9184	12.449	8.51719	1	1	0	8.18869
195787	Gansu	195787501	4	1	1	36	5	1	5.70378	9.21044	10.9096	6.39693	0	1	7.6009	7.09008
196495	Guangdong	450206104	2	1	1	36	3	1	8.29405	10.8198	11.2253	6.90775	1	1	8.51719	2.48491
198240	Yunnan	530198102	3	1	0	32	2	1	7.6009	0	10.8198	8.51719	0	1	9.21034	8.69951
198944	Hebei	130644104	3	1	0	28	5	1	6.21461	10.8198	11.5617	6.90775	1	1	0	7.78322
198996	Hebei	130703104	6	0	1	35	3	1	7.6009	0	10.309	6.21461	1	1	6.90775	7.49554
199165	Hebei	130874104	5	1	0	34	6	1	5.70378	0	11.5129	6.90775	1	1	0	7.09008
199193	Gansu	620429104	4	0	1	31	3	1	6.90775	12.2061	11.7377	6.90775	0	1	7.6009	7.09008
199214	Hebei	130918102	4	1	1	39	4	1	6.90775	11.5129	11.6128	6.21461	1	1	6.90775	7.78322
199215	Xinjiang	620451103	1	1	1	32	6	0	9.21034	6.3986	11.0021	8.51719	0	1	8.51719	6.39693
199472	Shanxi	140209431	4	1	0	33	5	1	6.90775	0	10.5967	7.31322	1	0	0	7.09008
200216	Liaoning	210146105	4	1	0	27	5	1	6.21461	9.21044	11.4076	7.6009	1	1	0	8.18869
200333	Gansu	621830103	1	1	0	25	6	0	7.6009	8.51739	10.8198	7.6009	0	1	8.00637	7.09008
200629	Liaoning	210630103	1	1	0	34	6	0	7.6009	11.5129	11.2898	7.6009	1	1	0	7.09008
200750	Liaoning	210769102	1	1	0	29	5	0	7.6009	9.90354	10.5816	8.29405	1	1	0	6.39693
200914	Tianjin	120080431	4	1	0	28	3	1	8.00637	11.5129	11.0021	8.00637	1	0	7.6009	7.78322
201503	Hebei	201503551	3	1	1	25	4	1	7.6009	9.90354	11.6527	9.54681	1	1	8.9872	8.47637
201661	Liaoning	130851103	4	1	1	35	6	1	7.6009	12.2061	12.5426	8.51719	1	1	9.21034	7.78322
201790	Liaoning	201790551	2	1	0	33	5	0	8.00637	10.8198	11.5129	9.90349	1	1	0	8.18869
201976	Henan	410640103	3	1	1	45	5	1	8.9872	10.8198	11.5425	8.00637	1	1	7.6009	8.88184
202048	Shanxi	140294104	1	1	1	29	5	0	7.82405	8.51739	10.5187	8.29405	1	1	0	7.2724
203480	Liaoning	210829105	3	1	0	38	4	1	6.21461	12.2061	11.2898	6.21461	1	1	6.90775	7.09008
203611	Liaoning	210981104	1	1	1	31	4	1	7.6009	9.21044	9.21044	8.51719	1	0	0	7.09008
203689	Shanghai	203689501	2	1	1	31	6	1	9.21034	11.0021	11.9184	8.29405	1	1	8.00637	7.25559
203722	Shanghai	311232103	2	1	1	42	4	1	9.39266	12.6115	11.6082	8.51719	1	1	0	8.34284
204045	Liaoning	211541103	3	1	0	31	4	1	8.29405	0	11.4076	8.00637	1	0	0	8.69951
204419	sichuan	510962103	2	1	0	34	4	0	8.00637	0	11.4076	8.51719	0	1	8.51719	8.18869
204801	Jilin省	230027103	3	1	1	29	7	1	5.70378	12.8992	11.9829	8.51719	1	1	0	7.49554
205088	Beijing	230377103	1	1	1	26	6	0	8.51719	0	10.5967	7.6009	1	1	0	7.78322
205098	Heilongjiang	230391103	1	1	1	26	6	0	7.6009	10.8198	10.5967	8.00637	1	0	6.90775	6.39693
205216	Zhejiang	330174104	5	1	0	41	3	1	5.29832	9.21044	11.3516	8.00637	1	1	0	8.69951
205240	Heilongjiang	230557103	1	0	0	24	5	0	7.6009	9.21044	10.8198	8.00637	1	0	0	7.09008
205711	Anhui	340339105	2	0	0	28	6	0	9.21034	11.0021	11.783	8.51719	1	1	10.5966	7.78322
205826	Shanghai	350068103	1	1	0	26	6	0	9.21034	11.5129	11.9184	8.51719	1	1	9.21034	7.09008
206109	Jiangxi	360148104	3	1	0	32	3	1	8.00637	10.5967	11.4721	8.29405	1	1	0	7.78322
206712	Shanghai	311951105	6	1	0	28	3	1	6.90775	8.51739	11.9184	7.6009	1	1	0	8.69951
207539	Henan	410380103	5	1	0	25	3	1	7.6009	10.1267	10.309	8.00637	1	0	7.31322	7.78322
207566	Henan	410411103	4	0	0	30	5	1	6.90775	11.9184	11.1289	9.21034	1	1	0	7.78322
208276	Zhejiang	360137104	3	1	0	27	3	1	5.70378	0	12.173	6.90775	1	1	10.4631	7.78322
208624	Jiangsu	370187104	2	1	0	25	5	1	9.21034	11.9184	13.1224	8.69951	1	1	9.90349	8.69951
208653	Jiangsu	411528103	1	1	1	30	4	1	7.6009	11.5129	11.2898	7.6009	1	1	10.5966	7.78322
208913	Beijing	411788103	4	1	0	34	5	1	9.90349	10.8198	11.5129	8.00637	1	0	0	8.69951
209335	Henan	410248502	3	1	0	32	6	1	6.90775	11.5129	12.2061	8.16052	1	1	0	8.88184
209459	Henan	410404103	4	0	1	36	3	1	5.99146	11.0021	11.1077	6.90775	1	1	9.95228	7.2724
209497	Henan	410443501	2	0	0	26	3	1	6.90775	9.90354	10.309	6.90775	1	0	0	7.78322
209579	Henan	410535103	6	1	1	36	6	1	7.6009	11.5129	12.1442	8.00637	1	1	0	8.18869
209601	Guangdong	430306103	1	1	1	45	3	1	8.51719	11.5129	13.3047	11.5129	1	1	8.00637	8.18869
210012	Liaoning	210012101	5	1	1	40	4	1	6.90775	12.2061	11.4076	7.6009	1	1	6.90775	7.78322
210019	Liaoning	210019101	1	1	0	56	3	0	5.52146	6.90876	10.8278	7.31322	1	0	0	6.39693
210021	Liaoning	210021101	2	1	1	61	7	1	9.79813	11.2898	11.8776	7.6009	1	0	8.85366	8.34284
210042	Liaoning	210042101	2	1	1	56	4	1	8.00637	11.5129	10.8016	6.90775	1	1	0	6.39693
210043	Liaoning	210043101	3	1	0	40	4	1	6.90775	8.03948	11.0974	8.00637	1	0	8.29405	8.02617
210045	Liaoning	210045101	2	1	0	56	4	1	6.21461	10.8198	11.1419	7.6009	1	1	8.00637	5.70378
210046	Liaoning	210046101	3	1	1	54	5	1	8.69951	9.21044	11.6953	8.29405	1	1	0	8.59415
210047	Liaoning	210047101	2	1	0	58	3	1	8.00637	13.5924	11.6953	9.21034	1	1	0	7.49554
210056	Liaoning	210056101	3	1	1	43	5	1	8.29405	10.309	11.4927	8.00637	1	1	0	8.18869
210063	Liaoning	210063101	1	1	0	49	6	0	8.69951	11.5129	10.9508	8.00637	1	1	7.6009	7.2724
210067	Liaoning	210067101	5	0	0	47	5	1	6.90775	11.2898	11.1005	8.69951	1	1	7.6009	8.18869
210076	Liaoning	210076101	3	0	0	82	1	0	5.29832	0	10.3735	8.66561	1	0	0	6.39693
210078	Liaoning	210078101	4	0	0	42	1	1	5.29832	10.8198	12.2667	7.6009	1	1	6.21461	8.69951
210118	Liaoning	210118101	4	0	1	74	2	1	5.29832	0	8.04591	7.6009	1	0	0	5.48064
210148	Liaoning	210148101	5	1	0	59	1	1	5.70378	10.5967	11.2898	9.21034	1	1	8.00637	8.69951
210188	Liaoning	210188101	3	1	0	45	3	1	8.07091	12.2061	13.1224	11.5129	1	1	9.90349	8.47637
210208	Liaoning	210208101	1	1	1	34	4	0	7.6009	11.0021	11.0021	7.6009	1	1	7.6009	7.09008
210221	Liaoning	210221102	1	1	1	60	3	1	7.6009	9.21044	10.5967	8.00637	1	1	0	7.09008
210223	Liaoning	210223101	2	1	1	53	4	1	5.29832	9.90354	10.779	7.6009	1	1	7.31322	7.09008
210227	Liaoning	210227102	1	1	1	64	3	1	8.29405	9.90354	10.8198	7.6009	1	0	9.21034	6.39693
210232	Liaoning	210232101	1	1	0	61	5	0	5.29832	9.21044	10.0433	6.90775	1	0	8.00637	7.09008
210236	Liaoning	210236101	2	1	1	67	3	0	2.19722	11.1563	11.4363	6.90775	1	0	0	7.09008
210241	Liaoning	210241101	2	1	1	46	6	1	9.21034	12.2061	11.5129	8.00637	1	1	0	7.78322
210254	Liaoning	210254104	5	1	0	35	5	1	8.00637	11.5129	12.3371	7.6009	1	1	8.29405	7.09008
210270	Liaoning	210270102	6	1	0	57	3	1	7.6009	0	12.1577	8.00637	1	0	0	8.18869
210271	Liaoning	210271101	2	1	1	84	3	0	5.29832	11.6953	12.0317	7.6009	1	0	6.90775	7.09008
210272	Liaoning	210272103	3	1	1	27	6	0	7.6009	10.309	11.4058	8.00637	1	1	6.21461	7.78322
210275	Liaoning	210275102	4	1	0	36	6	1	9.61581	11.5129	11.7409	8.00637	1	1	0	8.69951
210285	Liaoning	210285102	4	1	1	40	5	1	6.21461	12.1007	11.4511	7.6009	1	1	9.90349	7.49554
210289	Liaoning	210289101	5	1	1	73	2	0	7.6009	10.5967	11.5219	7.6009	1	0	0	8.47637
210298	Liaoning	210298601	2	1	1	26	5	0	10.3089	11.6953	11.9447	8.00637	1	1	8.69951	8.18869
210310	Liaoning	210310101	3	1	0	58	3	0	8.51719	0	11.4721	8.00637	1	0	0	8.18869
210312	Liaoning	210312102	3	1	1	46	4	1	9.21034	9.90354	12.2061	8.00637	1	1	0	7.49554
210314	Liaoning	210314101	2	1	1	64	2	1	7.6009	9.90354	11.7906	8.00637	1	0	0	7.09008
210317	Liaoning	210317102	2	1	0	72	6	1	9.68034	0	12.3014	7.6009	1	0	10.3735	7.09008
210321	Liaoning	210321101	2	1	0	46	6	1	8.51719	11.5129	11.3266	8.00637	1	1	8.51719	8.18869
210331	Liaoning	210331101	4	1	0	73	4	1	6.21461	13.8155	12.5707	8.69951	1	0	8.51719	9.39266
210345	Liaoning	210345104	4	1	0	56	5	1	8.51719	0	12.1653	9.21034	1	0	0	8.47637
210353	Liaoning	210353431	3	1	0	45	4	1	9.61581	12.2061	13.0605	9.90349	1	1	9.90349	8.18869
210365	Liaoning	210365101	3	1	0	45	4	1	7.6009	8.0067	11.7753	8.29405	1	1	0	7.87853
210386	Liaoning	210386102	3	1	0	33	3	1	7.6009	8.85381	11.3679	8.00637	1	1	7.6009	7.49554
210389	Liaoning	210389102	3	1	0	36	5	1	8.29405	9.21044	11.5129	8.00637	1	1	8.51719	7.78322
210391	Liaoning	210391102	3	1	0	42	4	1	7.6009	10.309	10.6455	6.90775	1	1	0	7.09008
210393	Liaoning	210393101	4	1	0	53	3	1	7.6009	11.1563	12.5462	8.00637	1	1	8.00637	8.18869
210395	Liaoning	210395102	3	1	0	40	3	1	6.55108	6.21661	10.5967	5.99146	1	1	6.90775	7.78322
210402	Liaoning	210402102	2	1	0	68	3	1	9.61581	10.8198	10.906	8.51719	1	0	7.6009	7.09008
210403	Liaoning	210403101	3	1	0	34	7	1	8.85366	11.5129	12.1808	8.9872	1	1	9.90349	6.86693
210411	Liaoning	210411104	3	1	0	44	4	1	6.90775	10.5967	11.6082	8.00637	1	1	7.6009	7.49554
210413	Liaoning	210413101	2	1	0	41	2	1	5.70378	8.51739	10.5967	8.51719	1	1	0	7.78322
210427	Liaoning	210427101	5	0	0	66	3	1	5.29832	11.5129	13.4561	7.6009	1	1	0	7.67786
210429	Liaoning	210429102	2	1	0	56	3	1	7.6009	0	11.4825	8.29405	1	0	0	8.69951
210432	Liaoning	210432101	3	0	0	49	4	1	6.21461	10.309	11.0666	7.6009	1	1	8.00637	7.09008
210433	Liaoning	210433102	2	0	1	67	2	1	6.90775	11.5129	11.4815	9.61581	1	1	9.61581	7.78322
210435	Liaoning	210435102	3	1	0	41	3	1	6.21461	8.98732	11.0349	8.00637	1	1	0	6.86693
210457	Liaoning	210457101	1	1	0	74	1	0	3.4012	4.39445	8.0067	6.90775	1	0	0	6.39693
210463	Liaoning	210463101	1	1	0	70	3	0	5.29832	0	9.8374	7.6009	1	1	0	5.48064
210477	Liaoning	210477101	2	1	0	63	2	1	7.6009	11.1563	11.1563	8.18869	1	0	7.37776	6.39693
210478	Liaoning	210478101	3	1	1	65	4	1	6.90775	0	10.8198	6.90775	1	0	0	8.00637
210489	Liaoning	210489101	1	1	0	51	5	0	5.70378	0	10.7144	8.9872	1	1	8.51719	7.09008
210498	Liaoning	210498101	2	1	1	58	3	1	5.29832	0	10.8513	7.6009	1	0	0	7.09008
210501	Liaoning	210501101	1	1	0	57	5	0	8.00637	10.309	11.3096	8.69951	1	0	8.51719	7.35244
210507	Liaoning	210507101	3	1	1	48	4	1	9.21034	12.2061	11.1844	8.51719	1	1	0	7.78322
210547	Liaoning	210547101	2	1	0	54	3	1	8.00637	11.5129	11.4414	6.90775	1	0	0	7.49554
210549	Liaoning	210549102	3	1	1	46	5	1	8.9872	12.6115	11.6953	8.69951	1	1	6.90775	7.78322
210550	Liaoning	210550102	2	1	0	54	4	1	8.9872	10.7277	11.1331	8.00637	1	0	0	6.57925
210574	Liaoning	210574103	2	1	0	38	4	0	9.21034	10.8198	10.669	8.00637	1	1	0	7.78322
210575	Liaoning	210575101	2	1	0	61	3	1	8.51719	12.6115	11.1844	9.21034	1	0	0	7.78322
210584	Liaoning	210584102	3	1	0	67	4	1	9.21034	11.1563	11.1563	11.2898	1	0	0	7.09008
210588	Liaoning	210588101	3	1	1	39	6	1	8.85366	10.8198	12.1007	8.85366	1	1	0	7.78322
210596	Liaoning	210596101	5	1	0	68	2	1	8.51719	10.309	11.0974	8.51719	1	0	6.90775	7.09008
210598	Liaoning	210598101	3	1	0	48	3	1	6.90775	10.309	11.2983	7.6009	1	0	8.85366	8.18869
210600	Liaoning	210600101	2	0	1	68	3	1	6.55108	6.21661	9.99884	7.6009	1	1	0	5.48064
210604	Liaoning	210604431	3	0	0	36	3	1	6.39693	0	10.5906	7.6009	1	1	7.31322	8.18869
210616	Liaoning	210616431	3	0	1	50	4	1	6.68461	8.2943	10.0433	8.69951	1	1	0	7.09008
210617	Liaoning	210617101	2	0	0	69	2	1	5.70378	10.309	10.1812	8.00637	1	1	0	5.8861
210622	Liaoning	210622101	2	0	1	58	1	1	5.29832	0	9.39274	6.68461	1	1	0	6.39693
210623	Liaoning	210623102	2	0	1	58	2	1	6.90775	0	10.2956	8.00637	1	1	0	6.86693
210625	Liaoning	210625101	6	0	0	51	3	1	4.17439	9.90354	11.6869	9.21034	1	0	0	7.78322
210626	Liaoning	210626101	2	0	0	43	3	1	8.00637	9.90354	12.6115	8.51719	1	1	6.90775	8.47637
210638	Liaoning	210638101	2	0	0	61	4	1	6.90775	9.90354	11.0005	8.85366	1	1	8.00637	7.78322
210642	Liaoning	210642101	3	0	0	56	3	1	6.90775	9.21044	11.0791	8.51719	1	1	0	7.09008
210644	Liaoning	210644102	2	0	1	62	1	1	6.90775	10.8198	9.90354	9.21034	1	1	0	7.78322
210645	Liaoning	210645101	2	0	1	37	3	1	7.78322	9.21044	12.5776	9.61581	1	1	0	8.69951
210647	Liaoning	210647102	3	0	1	43	3	1	8.29405	11.5129	10.8198	8.85366	1	1	7.6009	9.79813
210648	Liaoning	210648101	5	0	0	55	2	1	6.90775	8.51739	10.7597	9.21034	1	1	0	8.18869
210650	Liaoning	210650102	2	0	1	64	4	1	6.21461	0	10.0563	6.90775	1	1	0	6.57925
210654	Liaoning	210654102	2	0	1	54	1	1	6.39693	11.5129	10.9385	9.21034	1	1	9.90349	7.09008
210663	Liaoning	210663102	2	1	0	66	4	1	9.21034	12.2061	11.0974	7.82405	1	0	0	6.39693
210664	Liaoning	210664101	3	1	0	47	5	1	6.21461	11.5129	11.2118	8.29405	1	1	9.21034	7.49554
210675	Liaoning	210675102	3	1	0	54	3	1	7.6009	10.309	10.5967	6.90775	1	0	0	7.09008
210684	Liaoning	210684101	3	1	0	36	4	1	6.90775	7.24494	10.6455	8.00637	1	1	0	8.08333
210686	Liaoning	210686103	3	1	0	23	4	0	9.21034	12.2061	11.4076	9.21034	1	1	0	8.18869
210698	Liaoning	210698101	3	1	0	40	6	1	9.79813	11.5129	12.1884	9.61581	1	1	0	8.18869
210712	Liaoning	210712101	3	1	0	47	6	1	9.90349	13.1224	12.4684	8.00637	1	1	8.29405	8.18869
210713	Liaoning	210713101	3	1	1	53	5	1	8.00637	2.3979	11.813	9.21034	1	1	7.6009	8.18869
210727	Liaoning	210727101	2	1	0	51	3	1	6.68461	9.90354	11.4076	9.4727	1	0	0	7.49554
210730	Liaoning	210730101	2	0	1	56	3	1	7.6009	10.8781	11.431	8.00637	1	1	0	5.8861
210731	Liaoning	210731101	1	0	0	82	2	0	5.70378	7.6014	11.1563	9.90349	1	0	0	8.47637
210735	Liaoning	210735104	5	0	0	37	2	1	6.21461	8.0067	10.5967	8.51719	1	1	0	7.78322
210748	Liaoning	210748101	3	0	0	51	2	1	8.16052	13.0498	9.86428	8.69951	1	0	0	7.32909
210749	Liaoning	210749101	4	0	0	61	2	1	8.51719	11.5617	11.0021	9.90349	1	0	0	8.18869
210750	Liaoning	210750101	2	0	1	64	3	0	4.60517	10.0433	10.3418	7.6009	1	1	0	7.09008
210751	Liaoning	210751101	5	0	0	59	3	1	5.70378	9.21044	11.5083	8.51719	1	1	7.6009	8.69951
210757	Liaoning	210757501	5	0	0	25	3	1	9.21034	13.1224	11.5129	9.21034	1	1	0	9.39266
210758	Liaoning	210758101	3	0	1	49	2	1	6.90775	12.2061	10.8198	8.51719	1	1	0	7.09008
210776	Liaoning	210776102	4	1	1	46	3	1	8.51719	9.21044	11.0822	8.9872	1	1	9.21034	8.69951
210778	Liaoning	210778102	2	1	0	53	4	1	8.51719	10.8198	11.5129	9.21034	1	1	8.00637	7.78322
210781	Liaoning	210781101	2	1	0	62	4	1	9.30565	0	10.779	8.00637	1	0	0	8.10531
210786	Liaoning	210786101	3	1	0	40	6	1	10.1266	11.5129	11.6082	8.00637	1	1	0	8.47637
210795	Liaoning	210795101	2	1	0	73	3	1	9.90349	9.90354	11.0021	8.9872	1	0	0	7.00669
210799	Liaoning	210799101	4	1	0	39	4	1	6.90775	0	10.8198	6.90775	1	1	0	8.18869
210800	Liaoning	210800431	4	1	1	66	3	1	9.61581	11.9184	11.6953	9.21034	1	0	7.6009	8.00637
210810	Liaoning	210810102	4	1	0	36	3	1	7.6009	0	12.38	8.69951	1	1	0	7.78322
210836	Liaoning	210836102	3	1	1	46	2	1	7.6009	0	11.1563	8.29405	1	1	0	7.09008
210841	Liaoning	210841101	5	0	0	45	3	1	8.85366	9.21044	11.1914	9.61581	1	1	0	8.1197
210846	Liaoning	210846101	2	0	0	72	2	1	6.21461	9.90354	11.1563	7.6009	1	0	0	6.17379
210858	Liaoning	210858101	5	0	1	50	3	1	6.90775	12.221	11.5376	8.85366	1	1	0	7.49554
210871	Liaoning	210871101	2	1	1	54	6	1	7.6009	12.6115	12.7249	8.00637	1	0	9.21034	7.49554
210873	Liaoning	210873101	2	1	1	58	6	1	8.51719	12.2061	11.8565	8.51719	1	1	9.21034	7.49554
210878	Liaoning	210878101	2	1	0	50	5	1	9.90349	12.8992	11.8494	8.00637	1	1	8.00637	7.09008
210882	Liaoning	210882102	2	1	0	46	5	1	9.10498	12.6115	12.2259	9.21034	1	1	9.90349	7.78322
210883	Liaoning	210883101	3	1	0	48	6	1	8.85366	12.4292	12.2549	9.21034	1	1	9.21034	8.69951
210884	Liaoning	210884101	4	1	0	54	5	1	8.69951	12.2061	12.6115	8.9872	1	0	10.3089	7.78322
210888	Liaoning	210888102	3	1	1	53	5	1	5.70378	13.4588	12.5981	8.69951	1	1	0	7.78322
210890	Liaoning	210890101	2	1	1	68	5	1	6.90775	13.4588	12.7249	8.51719	1	0	9.68034	9.39266
210899	Liaoning	210899101	3	1	1	45	6	0	9.90349	11.5129	11.7753	9.21034	1	1	8.69951	7.09008
210905	Liaoning	210905101	2	0	1	66	2	1	7.6009	9.21044	10.309	8.85366	1	1	0	7.2724
210909	Liaoning	210909104	6	0	0	40	4	1	8.51719	12.6115	11.5229	9.90349	1	1	0	8.69951
210911	Liaoning	210911104	4	0	1	37	2	1	6.68461	10.309	10.662	8.85366	1	1	0	7.49554
210912	Liaoning	210912102	1	0	1	63	2	0	6.90775	0	11.0021	8.29405	1	1	0	7.09008
210917	Liaoning	210917101	2	0	0	48	2	1	6.21461	0	10.6713	9.21034	1	1	6.90775	7.09008
210920	Liaoning	210920101	6	0	1	58	2	1	6.21461	0	9.90354	9.21034	1	1	0	6.39693
210932	Liaoning	210932101	2	0	0	42	2	1	5.70378	0	11.5129	8.51719	1	1	0	7.09008
210933	Liaoning	210933102	1	0	0	56	2	1	6.21461	0	10.309	9.21034	1	1	0	7.78322
210936	Liaoning	210936101	3	0	0	51	2	1	6.21461	10.309	11.2683	8.9872	1	1	8.00637	8.47637
210940	Liaoning	210940101	3	0	0	47	3	1	6.21461	0	11.8078	8.9872	1	1	0	7.78322
210942	Liaoning	210942104	5	0	0	44	3	1	7.6009	0	11.1563	8.85366	1	1	0	7.78322
210951	Liaoning	210951101	7	0	1	50	3	1	5.29832	10.309	11.2112	8.16052	1	1	0	7.09008
210977	Liaoning	210977101	3	1	1	46	3	1	5.70378	8.0067	10.926	7.6009	1	1	0	5.8861
210981	Liaoning	210981101	2	1	0	54	4	1	8.51719	11.5129	11.8776	9.90349	1	0	10.8198	7.78322
210982	Liaoning	210982104	4	1	1	30	6	0	9.90349	10.8198	12.4292	8.9872	1	1	0	7.78322
210993	Liaoning	210993101	2	1	1	64	5	1	8.69951	13.4588	11.6953	8.00637	1	0	0	7.49554
210995	Liaoning	210995101	3	1	0	36	4	1	7.6009	0	11.6953	7.6009	1	1	0	8.18869
211009	Liaoning	211009102	2	1	1	64	3	1	9.39266	12.6115	11.1982	8.00637	1	0	8.00637	7.09008
211010	Liaoning	211010102	3	1	0	45	5	1	6.90775	11.1563	11.9184	8.51719	1	1	9.61581	8.18869
211016	Liaoning	211016101	1	1	1	61	3	0	7.31322	10.8198	11.6953	8.00637	1	0	0	7.49554
211023	Liaoning	211023101	4	1	1	55	4	1	6.21461	12.2061	11.5899	7.6009	1	1	0	7.78322
211064	Liaoning	211064101	6	0	1	64	3	1	7.6009	0	11.4328	8.51719	1	1	0	8.69951
211073	Liaoning	211073101	3	0	1	59	3	1	6.90775	0	10.8298	7.6009	1	0	0	7.09008
211083	Liaoning	211083102	3	1	0	82	2	0	5.29832	10.309	11.7722	6.55108	1	0	0	7.09008
211099	Liaoning	211099102	3	1	0	41	4	1	6.21461	10.8198	11.2898	9.90349	1	1	8.16052	7.78322
211104	Liaoning	211104101	2	1	0	61	3	1	6.47697	10.309	11.4294	6.90775	1	0	0	8.18869
211109	Liaoning	211109431	5	1	0	36	4	1	8.29405	10.5967	11.964	8.29405	1	1	0	7.78322
211114	Liaoning	211114101	1	1	1	43	3	1	6.90775	8.0067	10.779	7.6009	1	1	0	6.39693
211120	Liaoning	211120101	2	1	0	59	3	1	6.55108	12.0436	11.5129	8.51719	1	0	6.90775	7.09008
211127	Liaoning	211127103	6	1	1	36	6	1	7.6009	12.2061	12.0436	7.6009	1	1	9.21034	8.18869
211159	Liaoning	211159102	3	1	1	44	3	1	7.6009	8.51739	12.6115	8.00637	1	1	0	8.81284
211161	Liaoning	211161101	2	1	0	77	4	0	7.31322	10.309	10.8781	7.82405	1	0	0	7.09008
211181	Liaoning	211181102	5	0	1	61	2	1	5.01063	10.8198	10.8198	8.51719	1	1	5.29832	8.18869
211196	Liaoning	211196101	3	0	0	55	3	1	6.21461	9.90354	10.8198	8.51719	1	1	0	6.86693
211241	Liaoning	211241101	3	1	1	56	4	0	6.90775	0	11.5129	10.1266	1	1	0	7.78322
211242	Henan	411509104	1	0	1	29	3	0	6.90775	9.90354	11.1563	7.31322	1	1	5.70378	7.49554
211244	Liaoning	211244102	2	1	1	77	3	0	6.90775	0	11.0021	8.85366	1	0	0	7.49554
211247	Liaoning	211247101	5	1	0	60	3	1	8.51719	0	11.3438	8.51719	1	0	0	8.47637
211249	Liaoning	211249102	3	1	1	43	4	1	6.90775	9.21044	11.201	7.6009	1	1	0	7.78322
211259	Liaoning	211259101	2	1	1	61	4	1	5.70378	11.0021	11.6953	7.6009	1	0	9.79813	6.57925
211260	Liaoning	211260102	4	1	0	66	3	0	6.90775	11.5129	11.4721	8.51719	1	0	0	5.8861
211267	Liaoning	211267101	4	1	0	71	1	1	8.00637	0	11.2645	7.6009	1	0	0	6.39693
211281	Liaoning	211281551	5	1	0	41	4	0	7.82405	10.8198	11.8845	8.51719	1	1	0	9.39266
211293	Liaoning	211293101	5	1	0	69	3	1	4.78749	8.0067	11.6119	7.64969	1	0	0	7.56008
211294	Liaoning	211294101	4	1	0	39	4	1	8.00637	8.2943	12.1548	8.00637	1	0	0	7.78322
211298	Liaoning	211298101	4	1	1	40	4	1	6.90775	9.21044	11.7035	6.90775	1	1	0	8.18869
211314	Liaoning	211314101	1	1	0	50	4	0	7.6009	10.309	10.779	8.00637	1	1	0	7.49554
211315	Liaoning	211315203	2	1	0	72	3	0	7.6009	10.859	11.0413	8.51719	1	0	10.5966	8.18869
211316	Liaoning	211316101	2	1	1	77	4	1	7.6009	12.2061	11.1563	7.6009	1	0	0	6.57925
211317	Liaoning	211317101	2	1	1	82	6	0	3.4012	11.5129	11.0349	8.00637	1	0	8.85366	6.86693
211318	Liaoning	211318101	2	1	0	56	3	1	9.68034	9.21044	11.2898	9.61581	1	0	8.00637	8.18869
211324	Liaoning	211324101	4	1	0	71	4	1	8.9872	11.5129	11.9829	8.51719	1	0	0	7.78322
211326	Liaoning	211326101	1	1	1	67	4	1	9.51045	9.90354	10.6041	7.6009	1	0	0	7.78322
211332	Liaoning	211332101	2	1	1	63	3	1	7.6009	10.0859	11.0021	7.6009	1	0	8.9872	7.09008
211333	Liaoning	211333102	2	1	1	61	3	1	7.6009	11.5129	11.3096	8.00637	1	0	0	7.09008
211335	Liaoning	211335101	2	1	0	51	4	1	6.55108	6.90876	10.8198	9.61581	1	1	6.90775	7.09008
211337	Liaoning	211337101	3	1	1	40	4	0	6.21461	8.69968	11.0021	7.6009	1	1	0	7.78322
211338	Liaoning	211338101	5	1	1	36	4	1	8.00637	12.3884	12.2867	8.69951	1	1	10.3089	9.16952
211339	Liaoning	211339101	3	1	1	45	4	1	8.51719	12.2061	11.6953	7.6009	1	1	0	8.18869
211341	Liaoning	211341102	3	1	0	50	2	1	5.99146	12.2061	11.6669	9.39266	1	1	7.6009	8.18869
211353	Liaoning	211353103	7	1	0	54	3	1	7.6009	10.8198	11.8989	9.90349	1	1	0	7.09008
211397	Liaoning	211397102	3	0	0	39	5	1	8.69951	12.6115	11.3022	8.51719	1	1	7.6009	8.69951
211404	Liaoning	211404102	2	0	1	46	3	1	6.55108	11.5129	11.0021	9.4727	1	1	7.09008	7.78322
211407	Liaoning	211407102	3	0	0	45	2	1	6.90775	11.5129	11.0021	9.61581	1	1	7.6009	7.78322
211419	Liaoning	211419103	5	0	1	32	2	1	6.90775	6.21661	11.8783	9.61581	1	1	0	8.04559
211440	Liaoning	211440103	3	0	1	23	6	0	5.1358	10.8198	10.44	8.51719	1	0	7.6009	7.78322
211446	Liaoning	211446102	3	1	0	54	3	1	7.6009	11.5129	11.8494	8.51719	1	1	8.51719	9.16952
211448	Liaoning	211448101	1	0	1	63	3	1	8.29405	10.8198	9.87308	8.51719	1	1	0	0
211452	Liaoning	211452104	4	0	0	25	6	0	6.90775	11.5129	11.9279	8.51719	1	1	0	8.18869
211461	Liaoning	211461101	4	0	0	45	3	1	5.70378	0	10.8198	8.51719	1	1	0	7.09008
211468	Liaoning	211468431	2	0	0	67	1	0	2.19722	8.51739	8.53719	7.6009	1	0	0	5.98141
211486	Liaoning	211486431	3	0	1	46	4	1	7.6009	0	11.8057	9.90349	1	1	0	8.18869
211496	Liaoning	211496101	7	0	1	39	3	1	6.90775	11.5129	11.1563	9.68034	1	1	0	7.78322
211513	Liaoning	211513203	3	1	0	43	3	0	6.90775	10.8198	10.8198	8.29405	1	0	8.00637	7.09008
211517	Liaoning	211517102	3	1	1	45	3	1	6.68461	12.6115	11.0021	9.61581	1	1	8.00637	7.78322
211532	Liaoning	211532101	2	1	0	69	2	1	4.60517	10.8198	12.7962	7.6009	1	1	8.51719	7.09008
211543	Liaoning	211543103	2	1	0	55	1	1	6.21461	12.2061	11.6869	8.51719	1	1	9.74097	7.09008
211560	Liaoning	211560101	3	1	1	50	4	1	7.6009	0	11.8845	8.29405	1	1	8.51719	6.39693
211563	Liaoning	211563101	5	1	1	68	5	1	9.21034	9.90354	12.3909	7.6009	1	1	0	7.78322
211567	Liaoning	211567101	2	1	0	53	5	1	7.31322	0	11.8494	9.21034	1	0	0	7.09008
211572	Liaoning	211572101	1	1	0	49	5	0	6.90775	0	10.8198	8.51719	1	1	7.6009	8.18869
211579	Liaoning	211579101	3	1	0	49	3	1	6.90775	0	12.3318	9.21034	1	0	0	8.18869
211587	Liaoning	211587101	3	1	1	46	5	1	8.51719	12.2061	11.7814	9.21034	1	1	9.21034	8.04559
211601	Liaoning	211601101	5	1	0	66	3	1	4.09434	0	11.6716	6.39693	1	0	0	4.78749
211604	Liaoning	211604101	4	1	1	41	5	1	8.00637	0	11.6784	6.90775	1	1	0	8.18869
211616	Liaoning	211616101	2	1	1	71	5	1	10.4631	12.2061	11.8494	7.6009	1	0	0	7.09008
211635	Liaoning	211635101	3	1	0	62	3	1	8.51719	10.8198	11.6953	9.21034	1	0	0	8.04559
211648	Liaoning	211648101	3	1	0	62	4	1	8.85366	3.17805	12.5696	7.37776	1	0	8.9872	7.78322
211651	Liaoning	211651102	2	1	1	73	3	1	5.70378	11.5129	11.6263	6.90775	1	0	8.00637	6.86693
211652	Liaoning	211652101	2	1	1	69	3	1	8.51719	11.5129	11.6527	9.61581	1	0	9.21034	7.09008
211653	Liaoning	211653102	3	1	0	61	3	1	6.90775	11.5129	11.9829	7.6009	1	0	0	7.78322
211667	Liaoning	211667102	2	1	0	58	3	1	10.3089	0	11.6953	8.00637	1	0	7.6009	7.09008
211677	Liaoning	211677103	4	1	0	45	4	1	9.21034	0	12.2501	9.21034	1	1	0	8.18869
211678	Liaoning	211678102	2	1	0	61	4	1	8.51719	12.6115	12.0076	10.8198	1	0	0	8.47637
211682	Liaoning	211682101	3	1	0	53	4	1	9.61581	12.8992	11.9608	7.6009	1	1	0	8.18869
211690	Liaoning	211690102	2	1	0	70	4	0	9.68034	12.6115	12.3884	9.21034	1	0	0	8.18869
211702	Liaoning	211702103	4	1	1	49	4	1	9.90349	10.8198	11.1844	8.51719	1	1	8.51719	7.78322
211719	Liaoning	211719101	2	1	0	69	3	1	7.37776	11.0021	11.7345	9.21034	1	0	0	8.18869
211721	Liaoning	211721103	2	1	0	49	3	1	6.21461	12.2061	11.3457	8.29405	1	1	8.00637	8.18869
211727	Liaoning	211727101	2	1	1	62	4	1	8.9872	11.9184	12.068	9.61581	1	0	9.39266	7.78322
211748	Liaoning	211748102	2	0	0	72	2	1	8.00637	11.5129	8.63782	6.90775	1	0	7.31322	6.7334
211766	Liaoning	211766101	2	1	0	65	2	1	7.09008	9.90354	9.13141	8.16052	1	0	0	8.69951
211767	Liaoning	211767101	2	1	0	60	3	1	7.09008	7.00397	10.5916	8.51719	1	0	0	7.24708
211768	Liaoning	211768101	2	1	0	60	3	1	7.37776	0	9.14857	9.21034	1	1	0	6.91572
211770	Liaoning	211770102	2	1	1	50	3	1	6.21461	10.309	11.1311	8.69951	1	1	8.00637	7.49554
211786	Liaoning	211786101	2	1	0	66	2	1	5.70378	9.90354	10.1154	7.6009	1	0	0	5.48064
211787	Liaoning	211787102	3	1	1	39	3	1	6.90775	10.7144	12.0907	9.90349	1	1	0	8.69951
211789	Liaoning	211789101	3	1	0	53	2	1	5.70378	9.21044	11.3462	9.21034	1	0	7.6009	7.78322
211793	Liaoning	211793102	2	0	1	49	3	1	6.90775	9.90354	11.3851	9.21034	1	1	6.39693	7.49554
211797	Liaoning	211797103	4	0	0	28	4	0	6.21461	7.6014	10.309	7.6009	1	1	5.29832	7.09008
211816	Liaoning	211816103	4	1	1	27	3	1	5.52146	11.0021	11.4076	8.6125	1	1	0	8.47637
211823	Liaoning	211823103	4	1	0	71	4	0	9.21034	0	11.9184	9.21034	1	0	0	9.39266
211824	Liaoning	211824102	2	1	0	54	4	1	7.6009	11.5129	11.1676	7.6009	1	0	0	6.39693
211833	Liaoning	211833101	3	1	1	65	4	1	8.00637	0	11.5129	9.21034	1	0	0	7.49554
211837	Liaoning	211837101	5	1	1	43	4	1	8.9872	9.21044	11.7753	8.51719	1	1	0	7.78322
211851	Liaoning	211851101	2	1	1	61	5	1	8.51719	12.6115	12.1653	9.21034	1	1	9.21034	7.78322
211858	Liaoning	211858102	2	1	1	49	4	1	7.6009	8.51739	11.2898	6.90775	1	1	0	7.78322
211875	Liaoning	211875101	3	1	0	41	5	1	8.00637	12.1007	11.6173	8.85366	1	1	8.69951	7.2724
211876	Liaoning	211876105	5	1	0	22	4	0	8.51719	11.5129	12.1335	8.51719	1	0	0	7.09008
211888	Liaoning	211888101	2	0	0	54	3	1	8.51719	10.8198	10.859	9.90349	1	1	0	7.78322
211891	Liaoning	211891102	2	0	0	47	2	1	5.29832	11.9184	11.1448	8.29405	1	1	0	7.78322
211897	Liaoning	211897101	3	0	1	42	5	1	8.51719	0	11.0021	10.1266	1	1	0	7.78322
211911	Liaoning	211911101	3	0	0	52	3	1	8.63052	7.00397	10.5967	9.4727	1	1	7.6009	7.14835
211915	Liaoning	211915103	5	0	0	51	2	1	4.60517	6.90876	10.1267	8.85366	1	0	5.99146	7.09008
211944	Liaoning	211944102	3	1	0	49	3	1	8.51719	11.5129	11.7598	10.1659	1	1	7.78322	7.78322
211947	Liaoning	211947102	1	1	0	55	4	0	9.39266	12.2061	10.9151	8.00637	1	0	8.00637	7.09008
211952	Liaoning	211952101	2	1	0	65	3	1	5.99146	0	11.2898	8.00637	1	0	8.9872	7.09008
211960	Liaoning	211960102	1	1	0	54	1	1	6.90775	0	8.73247	7.37776	1	0	0	6.96224
212097	Guangdong	440822105	3	1	0	31	5	1	8.51719	6.90876	11.6082	7.6009	1	1	0	8.69951
213052	Guangdong	440309104	1	0	1	32	5	0	8.51719	0	11.4076	8.00637	1	1	0	8.18869
213070	Guangdong	441957103	3	1	1	33	3	1	5.70378	0	11.5129	6.21461	1	1	6.90775	7.09008
213171	Guangdong	440442105	1	1	1	29	6	0	7.6009	11.5129	11.9184	9.21034	1	1	9.21034	8.69951
213530	Guangdong	440929104	1	1	0	27	5	0	8.9872	6.21661	11.6953	8.00637	1	1	0	7.78322
214965	Guizhou	520318103	4	1	1	34	3	1	7.31322	7.31389	11.2898	8.29405	0	1	0	8.18869
215652	Guizhou	520111103	1	0	1	23	3	0	7.6009	0	11.2898	6.90775	0	1	0	8.18869
215826	Shannxi	215826501	2	0	0	27	4	1	5.29832	11.5129	11.4339	7.31322	0	1	0	7.78322
216042	Gansu	216042431	6	0	1	36	6	1	6.90775	11.5129	11.7675	7.6009	0	1	8.00637	8.04559
216822	Gansu	620047104	1	0	1	23	2	0	5.70378	5.14166	7.6014	6.90775	0	1	0	5.42935
217147	Hunan	621000103	1	1	1	27	5	0	6.55108	10.0433	10.5967	5.29832	1	1	0	7.09008
217370	Gansu	620714106	2	0	1	28	4	0	4.60517	10.8198	10.6115	7.6009	0	1	0	7.09008
217517	Fujian	620887104	1	1	1	26	6	0	8.69951	10.5967	11.2898	7.6009	1	1	0	7.09008
219077	Hebei	219077501	4	1	1	33	6	1	6.90775	12.2061	11.9196	8.51719	1	1	6.21461	8.18869
219474	Hebei	130671104	3	1	0	25	3	1	6.90775	10.5967	11.7906	8.51719	1	1	8.00637	8.18869
219610	Hebei	130847104	3	0	0	22	3	1	5.34711	10.8198	11.4076	9.21034	1	0	1.60944	9.03599
219867	Hebei	130896103	4	1	0	32	6	1	6.90775	9.90354	11.5129	6.90775	1	1	0	7.78322
220006	Jilin省	220006103	5	0	1	33	3	0	7.6009	10.309	11.5589	9.21034	1	1	8.51719	7.78322
220009	Jilin省	220009101	3	0	0	48	4	1	5.70378	10.4043	10.4103	8.29405	1	1	6.90775	6.57925
220024	Jilin省	220024101	5	0	1	36	3	0	6.21461	10.8198	11.8494	9.61581	1	1	6.90775	8.18869
220043	Jilin省	220043101	2	0	1	69	1	1	5.1358	0	9.47278	7.37776	1	0	0	8.18869
220052	Jilin省	220052101	4	0	0	48	2	1	5.29832	9.21044	10.309	7.6009	1	1	6.90775	7.09008
220057	Jilin省	220057581	3	0	1	74	4	1	8.00637	0	11.0509	8.9872	1	0	0	7.49554
220062	Jilin省	220062101	3	0	1	36	2	1	6.90775	9.21044	11.4742	8.51719	1	1	6.90775	7.78322
220069	Jilin省	220069103	2	0	0	58	1	1	6.21461	10.8198	10.9096	9.21034	1	1	0	6.19848
220091	Jilin省	220091104	5	1	1	70	2	1	8.51719	11.5129	11.7035	9.90349	1	0	0	7.49554
220099	Jilin省	220099103	6	1	0	21	4	0	7.6009	9.90354	11.4606	9.21034	1	1	0	7.09008
220104	Jilin省	220104104	4	0	0	29	2	1	7.6009	9.21044	10.8198	9.21034	1	1	6.90775	7.49554
220113	Jilin省	220113101	2	1	1	50	4	1	8.29405	9.90354	10.8198	9.21034	1	1	6.90775	6.7334
220116	Jilin省	220116101	2	1	1	49	4	1	8.00637	0	11.2898	8.51719	1	1	0	8.34284
220137	Jilin省	220137101	2	1	0	71	3	1	6.21461	0	10.8968	8.29405	1	0	8.00637	7.78322
220140	Jilin省	220140101	5	1	1	63	4	1	6.90775	10.8198	11.7248	7.6009	1	0	0	7.78322
220142	Jilin省	220142101	2	1	0	56	4	1	8.00637	10.8198	10.5967	7.6009	1	0	0	6.39693
220162	Jilin省	220162102	1	1	0	53	3	0	8.51719	6.90876	9.90354	9.90349	1	0	8.85366	7.78322
220164	Jilin省	220164101	2	0	0	49	4	1	6.90775	9.21044	11.2898	9.90349	1	0	8.51719	7.09008
220168	Jilin省	220168101	5	0	1	60	3	1	6.90775	12.2061	12.1838	8.00637	1	1	8.00637	8.47637
220174	Jilin省	220174101	4	1	0	47	6	1	8.00637	11.2253	11.3737	9.90349	1	1	8.69951	8.69951
220178	Jilin省	220178102	3	1	0	40	6	1	9.61581	12.2061	11.7845	9.90349	1	1	0	8.69951
220180	Jilin省	220180102	6	1	0	38	2	1	9.21034	8.51739	12.4292	9.61581	1	1	9.21034	9.39266
220183	Jilin省	220183101	3	1	0	45	3	1	6.90775	11.5129	11.5327	9.61581	1	1	0	7.09008
220186	Jilin省	220186102	2	1	1	75	3	1	6.90775	0	10.4223	7.6009	1	0	0	7.09008
220189	Jilin省	220189101	5	1	1	48	3	1	5.29832	9.90354	10.8902	9.21034	1	1	0	7.78322
220194	Jilin省	220194102	2	1	0	56	4	1	7.6009	12.6115	11.556	7.82405	1	0	8.00637	7.09008
220195	Jilin省	220195101	2	1	1	61	6	1	9.61581	12.2061	11.9538	8.51719	1	0	0	6.54535
220236	Jilin省	220236101	2	1	1	34	3	1	5.70378	11.0021	11.1733	8.85366	1	1	0	7.78322
220238	Jilin省	220238101	2	1	0	56	5	1	6.21461	11.0021	11.2645	7.6009	1	0	9.61581	7.78322
220253	Jilin省	220253101	2	1	1	64	3	1	6.21461	9.21044	13.1484	8.29405	1	0	11.9184	6.39693
220258	Jilin省	220258102	3	1	0	35	4	1	9.90349	10.8198	11.6784	9.61581	1	1	8.51719	8.18869
220281	Jilin省	220281101	2	0	1	54	2	1	6.55108	0	9.85225	8.00637	1	1	0	7.2724
220301	Jilin省	220301101	2	1	0	48	3	1	8.00637	0	11.1109	9.54681	1	1	12.1818	6.65929
220307	Jilin省	220307102	4	1	1	48	4	1	6.90775	9.21044	11.6082	9.21034	1	1	0	7.09008
220309	Jilin省	220309101	3	1	1	46	4	1	6.39693	11.2898	10.8198	9.21034	1	1	6.90775	7.78322
220314	Jilin省	220314101	5	1	0	58	4	0	7.6009	9.61587	11.6953	7.6009	1	0	0	7.49554
220326	Jilin省	220326101	1	1	0	43	4	0	6.21461	0	9.90354	8.00637	1	1	0	6.39693
220335	Jilin省	220335101	4	1	0	61	4	1	5.29832	0	10.7277	8.6125	1	0	0	5.8861
220336	Jilin省	220336101	2	1	0	47	4	1	8.51719	11.9184	11.3022	9.90349	1	1	7.6009	7.67786
220352	Jilin省	220352103	6	1	0	34	6	1	7.6009	10.8198	10.8198	8.00637	1	1	0	7.78322
220353	Jilin省	220353101	2	1	0	47	3	0	7.31322	9.90354	11.0021	8.00637	1	1	0	7.09008
220590	Shannxi	140365105	3	1	1	35	7	1	6.90775	9.21044	12.2549	6.68461	0	1	0	8.00637
221399	Tianjin	120024101	3	1	0	42	6	1	7.6009	9.21044	10.5454	6.90775	1	1	0	6.39693
221812	Liaoning	210912101	3	1	1	34	3	1	6.90775	0	10.5967	9.90349	1	1	0	7.78322
222043	Liaoning	211241105	2	1	1	32	4	1	8.85366	11.5129	10.9331	7.31322	1	1	0	7.78322
222130	Shanghai	211209103	1	1	0	27	6	0	7.6009	0	11.1563	7.6009	1	1	0	7.78322
222492	Liaoning	211543101	3	1	0	31	6	1	6.90775	11.5129	11.1563	8.51719	1	1	0	8.18869
222496	Liaoning	211804103	3	1	0	28	3	1	8.00637	1.94591	11.2898	8.00637	1	0	0	7.78322
222499	Liaoning	211807103	1	0	1	31	3	0	6.90775	9.61587	11.0021	8.51719	1	1	9.90349	7.49554
222765	Shandong	220113103	3	1	0	27	5	1	7.6009	13.1224	12.2061	9.21034	1	1	0	8.18869
222964	Hainan	220057103	4	1	1	28	6	1	8.00637	11.2898	12.2061	7.6009	0	1	0	8.47637
222973	Jilin省	220064104	3	0	0	29	3	0	5.29832	10.309	11.7118	8.00637	1	0	0	7.09008
223388	Heilongjiang	230427104	2	1	0	30	3	0	7.6009	0	10.4631	8.9872	1	0	0	8.18869
223505	Heilongjiang	230560103	3	0	0	37	3	1	6.90775	9.21044	10.309	8.51719	1	1	0	9.39266
223923	Guangdong	230616103	1	1	1	26	5	0	7.6009	0	11.1563	6.90775	1	1	0	7.78322
224304	Shanghai	310547101	7	1	0	40	5	0	8.51719	13.1224	13.1919	8.51719	1	1	8.69951	8.69951
224714	Shanghai	311501104	3	1	1	30	5	0	11.5129	12.2061	12.8992	8.00637	1	1	0	8.59415
225818	Zhejiang	330187103	4	1	0	32	6	1	6.90775	11.5129	12.2308	8.00637	1	1	0	7.49554
226223	Zhejiang	330106105	5	1	0	29	6	1	8.00637	11.5129	12.4972	8.92266	1	1	0	8.69951
226249	Anhui	340382103	3	1	0	29	5	1	8.51719	0	11.6953	9.61581	1	1	9.90349	8.69951
226766	Shandong	370075103	4	1	0	25	4	1	6.90775	12.6115	11.5129	7.6009	1	1	8.51719	7.78322
226884	Shandong	226884551	4	0	0	26	3	1	6.10925	9.21044	11.7142	8.69951	1	1	8.16052	7.09008
227101	Guangdong	360095104	2	1	1	31	3	1	7.6009	0	12.0076	8.00637	1	1	9.21034	8.00637
227185	Jiangxi	227185431	4	1	1	30	3	1	6.21461	9.90354	11.7216	8.00637	1	1	0	7.78322
227602	Henan	410261103	3	0	1	39	4	1	8.00637	11.5129	11.6953	6.90775	1	1	0	7.78322
228255	Beijing	411022551	3	0	0	24	5	1	6.21461	11.5129	11.2747	8.00637	1	0	6.90775	7.78322
228335	Henan	228335503	6	1	1	28	4	1	6.21461	10.8198	11.4534	7.6009	1	1	0	7.09008
228417	Henan	410227103	4	1	0	26	3	1	7.6009	0	11.3771	8.51719	1	1	0	7.78322
228579	Hebei	410403104	4	1	0	32	5	1	6.21461	0	10.9682	6.90775	1	1	0	8.18869
228706	Shannxi	410513103	3	1	1	33	7	1	6.90775	10.8198	12.2061	7.6009	0	1	8.51719	7.78322
228883	Henan	411831102	2	1	1	49	3	1	8.41183	12.8992	11.8579	9.21034	1	1	0	7.49554
229271	Tianjin	229271501	2	1	0	28	7	0	8.51719	5.70711	12.4987	8.00637	1	1	10.3089	8.18869
229636	Henan	229636501	4	1	1	29	4	1	7.09008	11.8494	12.2061	8.00637	1	1	0	7.2724
229698	Henan	229698501	3	0	1	30	4	1	6.90775	9.90354	10.4631	7.31322	1	1	6.39693	8.69951
230014	Heilongjiang	230014101	2	1	0	54	5	1	6.90775	0	11.0021	9.90349	1	1	0	8.47637
230016	Heilongjiang	230016101	2	1	0	50	4	1	6.90775	9.21044	11.1563	8.9872	1	1	8.69951	7.09008
230026	Heilongjiang	230026101	9	1	1	78	4	0	9.90349	0	12.6798	9.21034	1	0	8.00637	8.69951
230027	Heilongjiang	230027102	1	1	0	53	6	1	6.90775	0	11.4164	8.9872	1	1	8.29405	6.86693
230049	Heilongjiang	230049101	2	0	1	68	3	1	6.90775	11.5327	11.0021	8.00637	1	0	0	6.86693
230067	Heilongjiang	230067102	6	1	1	61	3	1	6.90775	11.5129	11.6994	9.21034	1	1	8.00637	7.78322
230075	Heilongjiang	230075101	5	1	1	47	3	1	6.90775	7.7411	11.5806	9.21034	1	1	0	8.18869
230080	Heilongjiang	230080102	3	1	1	51	4	1	7.6009	7.6014	11.2112	8.51719	1	1	0	8.18869
230084	Heilongjiang	230084431	6	1	1	47	1	0	5.70378	0	10.5967	7.6009	1	1	0	8.18869
230086	Heilongjiang	230086101	4	1	1	66	3	1	6.21461	0	10.7255	8.29405	1	1	0	7.92299
230087	Heilongjiang	230087101	2	1	0	59	3	1	7.6009	9.90354	10.309	8.29405	1	0	0	7.49554
230090	Heilongjiang	230090101	3	1	0	48	3	1	8.51719	0	10.9151	8.51719	1	0	9.21034	8.47637
230091	Heilongjiang	230091102	2	1	1	62	6	1	7.6009	9.90354	11.0021	8.00637	1	0	0	7.78322
230103	Heilongjiang	230103101	2	1	1	50	4	1	6.21461	11.9829	12.0436	9.61581	1	1	7.6009	7.49554
230107	Heilongjiang	230107101	1	1	0	53	3	0	9.39266	0	10.9508	9.39266	1	0	0	7.09008
230111	Heilongjiang	230111101	3	1	0	42	5	1	8.55641	12.6115	11.756	8.51719	1	1	8.69951	7.78322
230112	Heilongjiang	230112103	2	1	0	65	4	1	7.6009	9.90354	11.6953	8.51719	1	0	8.51719	7.09008
230113	Heilongjiang	230113101	2	1	0	61	4	1	10.5966	10.5967	11.744	9.4727	1	0	8.18869	8.88184
230119	Heilongjiang	230119531	2	1	0	32	6	1	7.6009	0	9.90354	7.6009	1	1	0	7.78322
230135	Heilongjiang	230135101	2	1	0	51	3	1	5.29832	8.0067	10.5454	7.31322	1	0	0	7.09008
230153	Heilongjiang	230153101	3	1	1	81	1	0	5.29832	0	10.309	8.29405	1	0	0	7.49554
230158	Heilongjiang	230158101	3	1	0	65	3	1	6.90775	5.3033	10.8278	8.51719	1	0	0	7.49554
230161	Heilongjiang	230161102	2	0	0	56	4	1	5.29832	0	11.2898	9.21034	1	0	0	7.78322
230163	Heilongjiang	230163102	3	0	0	50	3	1	8.29405	8.69968	10.8198	9.39266	1	1	0	7.09008
230167	Heilongjiang	230167101	2	0	1	69	3	1	5.29832	10.8198	11.0021	8.51719	1	1	7.82405	7.78322
230175	Heilongjiang	230175101	2	0	1	56	1	1	6.21461	6.68586	9.90354	8.00637	1	1	0	6.86693
230176	Heilongjiang	230176101	1	0	1	66	3	0	6.90775	8.51739	11.1154	8.00637	1	0	9.21034	8.18869
230180	Heilongjiang	230180101	5	0	1	48	2	0	7.6009	10.8198	11.4076	9.90349	1	1	0	7.78322
230185	Heilongjiang	230185102	5	0	1	36	3	1	8.51719	0	11.3157	8.9872	1	1	0	8.47637
230186	Heilongjiang	230186101	5	0	0	35	3	1	8.00637	11.5129	11.412	9.21034	1	0	7.6009	7.78322
230189	Heilongjiang	230189101	5	0	1	52	2	1	6.21461	0	12.1007	9.21034	1	1	0	7.78322
230197	Heilongjiang	230197101	2	1	1	66	3	1	5.29832	0	10.9613	7.6009	1	0	0	6.7334
230203	Heilongjiang	230203103	3	1	0	43	5	1	8.9872	0	11.1563	8.00637	1	0	6.90775	7.78322
230208	Heilongjiang	230208102	2	1	0	55	6	1	8.69951	10.8198	11.6173	9.61581	1	1	9.10498	8.18869
230209	Heilongjiang	230209101	3	1	1	53	6	1	10.3089	9.21044	11.6953	10.3089	1	1	8.51719	8.69951
230217	Heilongjiang	230217101	2	1	1	73	3	1	8.69951	10.8198	11.6953	6.90775	1	0	8.51719	7.2724
230219	Heilongjiang	230219101	2	1	0	79	3	1	6.21461	11.5129	12.193	8.51719	1	0	9.90349	7.09008
230220	Heilongjiang	230220101	3	1	0	36	3	1	6.21461	7.6014	11.0974	8.51719	1	1	6.90775	7.78322
230227	Heilongjiang	230227101	4	1	0	36	3	1	6.21461	11.5129	11.0349	7.6009	1	1	7.6009	7.49554
230233	Heilongjiang	230233102	2	1	1	64	3	1	10.3089	11.5129	12.1653	8.51719	1	0	0	8.69951
230237	Heilongjiang	230237101	1	1	0	56	5	0	7.64969	10.309	12.0599	7.6009	1	0	10.1266	7.56008
230251	Heilongjiang	230251101	2	1	0	56	4	1	9.21034	6.90876	11.4886	8.51719	1	0	8.51719	7.2724
230274	Heilongjiang	230274101	4	1	0	47	6	0	7.6009	9.21044	11.8494	6.90775	1	1	0	8.18869
230276	Heilongjiang	230276102	1	1	1	64	1	1	10.3089	8.51739	11.1505	7.6009	1	0	9.61581	6.57925
230277	Heilongjiang	230277102	4	1	0	40	5	1	7.6009	10.309	10.309	7.6009	1	1	7.6009	7.78322
230290	Heilongjiang	230290101	2	1	1	61	3	1	8.00637	10.8198	11.6953	8.51719	1	0	6.90775	7.09008
230305	Heilongjiang	230305101	3	1	0	40	5	1	9.61581	11.9184	11.9184	8.29405	1	1	0	7.2724
230306	Heilongjiang	230306102	3	1	1	41	5	1	6.21461	8.0067	11.0317	7.31322	1	1	0	7.09008
230307	Heilongjiang	230307101	2	1	1	42	3	0	7.6009	0	10.8198	8.51719	1	1	7.6009	8.18869
230323	Yunnan	230323103	2	1	0	50	2	1	9.61581	10.5967	11.6953	10.3089	0	0	0	9.39266
230336	Heilongjiang	230336101	1	1	0	62	4	0	8.9872	10.309	10.309	6.68461	1	0	0	8.04559
230337	Heilongjiang	230337101	3	1	0	46	5	1	9.21034	11.5129	11.4949	8.51719	1	1	0	7.09008
230348	Heilongjiang	230348432	3	1	0	38	6	1	9.21034	11.9382	11.2898	8.00637	1	1	0	7.09008
230359	Heilongjiang	230359101	2	1	0	52	4	1	8.51719	10.8198	11.0021	8.69951	1	1	0	7.2724
230361	Heilongjiang	230361102	2	1	0	62	5	1	9.90349	12.6115	12.0725	9.90349	1	0	9.21034	7.78322
230364	Heilongjiang	230364101	4	1	0	47	4	1	8.69951	11.9184	11.4077	8.9872	1	1	10.2751	7.09008
230368	Heilongjiang	230368101	2	1	1	49	4	1	7.69621	10.309	11.2898	9.39266	1	1	8.00637	7.09008
230384	Heilongjiang	230384101	2	1	0	54	5	1	8.9872	11.2898	11.5617	9.9988	1	0	8.51719	7.09008
230389	Heilongjiang	230389101	2	1	0	48	3	0	6.90775	10.8198	10.2036	7.6009	1	1	0	6.17379
230409	Heilongjiang	230409101	4	1	0	51	3	1	8.9872	11.0822	11.0021	9.21034	1	0	7.6009	7.35244
230411	Heilongjiang	230411102	2	1	0	56	3	1	6.90775	11.5129	10.9151	9.21034	1	0	0	7.09008
230436	Heilongjiang	230436102	3	1	0	53	4	1	7.6009	10.5967	11.2645	8.29405	1	0	8.00637	8.18869
230446	Heilongjiang	230446102	3	1	1	50	3	1	5.29832	11.4076	11.0021	8.9872	1	1	0	7.78322
230453	Heilongjiang	230453102	2	1	0	56	3	1	4.38203	0	10.3859	7.6009	1	0	9.39266	6.57925
230463	Heilongjiang	230463101	1	1	1	60	3	0	3.68888	9.90354	10.814	6.90775	1	0	6.39693	6.14847
230472	Heilongjiang	230472431	3	1	0	44	3	1	6.39693	0	11.1419	8.00637	1	0	7.6009	7.09008
230474	Heilongjiang	230474101	5	1	1	57	3	1	6.90775	9.90354	11.9157	7.6009	1	0	5.70378	7.78322
230475	Heilongjiang	230475102	2	1	1	50	3	1	5.70378	8.51739	10.5558	6.90775	1	1	0	6.39693
230477	Heilongjiang	230477102	3	1	1	47	3	1	7.82405	0	10.7144	9.21034	1	1	7.6009	7.78322
230503	Heilongjiang	230503102	4	0	0	48	1	1	6.90775	10.8198	11.1563	9.21034	1	1	7.6009	8.69951
230513	Heilongjiang	230513101	2	0	1	62	4	1	6.21461	11.0021	11.0096	9.21034	1	0	0	7.09008
230516	Heilongjiang	230516203	3	1	0	42	4	0	6.21461	6.90876	10.1812	5.29832	1	0	0	5.48064
230519	Heilongjiang	230519101	6	1	0	61	2	1	6.90775	10.8198	11.0021	8.51719	1	0	6.90775	7.49554
230522	Heilongjiang	230522101	3	1	1	59	3	1	9.04782	10.8198	11.5908	8.51719	1	0	6.39693	7.09008
230524	Heilongjiang	230524101	3	0	1	46	2	1	6.62007	8.6307	12.0027	8.85366	1	1	0	7.09008
230525	Heilongjiang	230525101	7	1	0	55	3	1	5.70378	0	11.3145	6.90775	1	0	0	6.17379
230528	Heilongjiang	230528102	3	1	0	58	3	1	5.70378	10.309	10.9508	6.90775	1	0	0	8.18869
230530	Heilongjiang	230530101	2	0	1	72	2	1	9.21034	11.0021	11.9678	7.31322	1	0	10.3089	7.35244
230538	Heilongjiang	230538101	3	1	0	64	4	1	5.29832	9.21044	11.0509	7.6009	1	1	0	7.78322
230541	Heilongjiang	230541101	2	0	1	81	1	0	5.8861	7.6014	11.6191	7.6009	1	0	0	8.18869
230544	Heilongjiang	230544102	2	0	0	67	3	1	9.90349	8.47658	10.9613	9.21034	1	0	0	7.09008
230566	Heilongjiang	230566101	4	1	1	40	3	1	7.6009	10.309	11.783	8.69951	1	1	8.29405	7.2724
230568	Heilongjiang	230568101	2	1	1	69	2	1	6.62007	9.21044	9.26398	6.68461	1	0	0	5.48064
230577	Heilongjiang	230577102	4	1	1	56	3	1	7.31322	10.4631	10.9187	7.6009	1	0	0	7.09008
230581	Heilongjiang	230581102	3	1	1	30	5	0	9.21034	12.2061	11.2385	7.6009	1	1	8.51719	7.49554
230585	Heilongjiang	230585102	2	1	1	72	4	1	6.39693	12.2549	11.1563	7.6009	1	0	7.6009	7.09008
230589	Heilongjiang	230589101	3	1	0	52	2	1	5.29832	10.309	11.5899	8.29405	1	1	0	7.09008
230618	Heilongjiang	230618101	4	1	1	66	2	1	7.31322	9.21044	11.2898	8.00637	1	0	7.31322	7.09008
230626	Heilongjiang	230626101	2	1	0	65	4	1	9.90349	11.4616	11.1154	7.69621	1	0	9.10498	6.89163
231029	Guangdong	441206102	2	1	0	40	4	0	6.68461	9.90354	10.7144	6.21461	1	1	0	6.57925
231237	Hunan	430397104	4	1	0	52	3	1	7.6009	0	12.2016	8.00637	1	1	5.29832	8.69951
231889	Guangxi	450336103	3	1	0	29	4	1	6.90775	10.8198	11.5129	8.00637	0	1	0	8.18869
231975	chongqing	500141103	1	0	1	24	2	0	8.00637	9.21044	10.5967	9.90349	0	1	0	7.78322
232034	Guangdong	440648103	1	1	1	44	4	1	6.90775	11.7753	10.7364	7.37776	1	1	9.90349	7.09008
232628	sichuan	510592103	2	0	1	51	3	1	7.6009	12.2061	11.8314	10.3089	0	1	6.90775	8.00637
233840	Guangdong	610027103	1	1	1	24	5	0	8.00637	8.0067	10.7144	7.6009	1	1	0	7.49554
233951	sichuan	510189104	1	1	1	27	6	0	8.00637	10.4631	11.0021	8.85366	0	1	9.61581	8.18869
234125	sichuan	620015104	1	1	1	30	7	1	6.90775	9.90354	11.6953	8.00637	0	1	0	8.18869
234290	Liaoning	211408105	6	0	1	33	3	1	6.90775	9.21044	11.1563	10.5966	1	1	6.90775	8.18869
234348	Zhejiang	620260112	1	1	1	25	3	0	6.90775	11.4564	10.8552	6.68461	1	1	8.51719	6.86693
234351	Gansu	620263103	4	0	1	35	3	1	8.29405	11.1563	11.2898	8.00637	0	1	8.00637	9.16952
234387	Shannxi	620309105	1	1	1	24	4	0	6.39693	11.1563	11.5129	7.09008	0	1	0	8.18869
234866	Gansu	234866552	5	1	1	32	5	1	8.00637	8.92279	11.5292	7.69621	0	1	8.21609	7.78322
235027	Xinjiang	621084104	4	1	1	28	6	0	6.21461	11.2898	11.8056	8.41183	0	1	0	8.00637
235131	Shanghai	520488103	1	1	0	22	3	0	8.51719	9.21044	10.8198	8.85366	1	1	9.21034	7.78322
235376	Gansu	621530103	1	1	1	32	2	1	5.29832	0	10.8912	6.21461	0	1	8.51719	7.78322
235493	Yunnan	530248103	3	1	1	31	3	0	6.90775	0	11.4076	8.00637	0	1	8.29405	7.78322
235984	Hebei	610217103	1	1	0	26	5	0	8.00637	10.8198	11.2898	8.51719	1	1	9.90349	8.18869
236196	Gansu	620048104	1	0	1	36	4	0	8.00637	9.90354	10.1267	6.39693	0	1	0	7.09008
236661	Gansu	620494102	1	1	1	49	3	1	6.21461	7.6014	10.6311	6.39693	0	1	0	7.09008
236818	Shandong	130678104	1	1	1	26	4	0	7.17012	11.2898	10.7996	7.6009	1	1	7.31322	7.09008
236989	Hebei	130890106	5	1	0	28	5	1	6.90775	10.8198	11.6413	6.90775	1	1	0	7.09008
237122	Shannxi	140030103	3	1	0	34	6	1	8.51719	10.309	11.6953	9.61581	0	1	9.21034	7.78322
237701	Liaoning	210730104	3	1	0	32	2	1	6.90775	8.0067	11.2253	8.00637	1	1	9.21034	7.59085
239035	Liaoning	211197103	2	1	0	27	5	1	7.6009	11.5129	11.5502	8.51719	1	1	8.00637	7.78322
239044	Liaoning	211207103	1	1	1	29	5	1	7.6009	9.39274	12.2737	8.51719	1	1	8.00637	8.18869
239119	Hebei	130068103	1	0	0	25	3	1	6.21461	4.61512	8.98732	8.16052	1	1	0	8.18869
239630	Hebei	130618104	3	0	0	29	5	0	7.6009	8.51739	11.1563	7.6009	1	1	0	7.78322
239974	Shanxi	140007105	4	1	0	35	4	1	8.51719	10.309	11.5129	8.51719	1	1	6.90775	7.78322
240329	Shanxi	140358101	6	0	0	63	3	1	7.17012	8.69968	9.90354	6.90775	1	1	0	6.06843
241460	Liaoning	210751101	2	0	0	59	3	1	6.21461	0	11.6994	9.21034	1	1	0	7.78322
242157	Liaoning	211476103	1	1	1	23	4	0	6.90775	11.5129	10.8198	8.51719	1	1	8.51719	7.78322
242382	Liaoning	211723103	3	1	0	34	7	1	6.90775	12.2061	12.1859	9.21034	1	1	0	7.78322
242573	Zhejiang	320203105	1	1	1	27	4	0	9.90349	7.6014	11.0021	8.69951	1	1	6.90775	7.09008
242691	Jilin省	220047103	4	1	1	33	6	1	8.00637	11.5129	11.4076	9.21034	1	1	0	7.78322
242858	Zhejiang	330199101	3	1	0	42	6	1	8.51719	9.21044	12.2061	8.51719	1	1	8.51719	8.69951
242859	Zhejiang	330201103	1	0	1	27	6	0	8.51719	12.2061	11.9184	8.51719	1	1	0	8.18869
242891	Jilin省	220249103	1	1	1	30	7	0	9.21034	10.309	11.7753	8.29405	1	1	0	7.09008
242901	Zhejiang	330262101	1	1	1	25	6	0	6.90775	10.309	11.2898	6.21461	1	1	8.29405	6.86693
243120	Beijing	230089103	3	1	0	29	7	0	9.21034	11.5129	12.6115	9.90349	1	1	11.5129	8.69951
243212	Anhui	340301103	1	0	1	26	6	0	6.90775	10.8198	10.8198	8.00637	1	1	0	7.78322
243229	Anhui	340319104	1	1	1	37	3	0	5.29832	9.61587	11.5129	6.90775	1	1	0	7.49554
243341	Yunnan	350075103	2	1	1	35	3	1	8.69951	11.6953	12.4292	8.69951	0	1	9.90349	8.47637
243472	Jiangxi	360023104	4	1	0	38	3	1	7.6009	12.2061	12.3305	8.29405	1	1	10.3089	8.59415
243788	Shandong	370064103	3	1	0	27	6	1	5.29832	11.5129	10.8198	8.51719	1	0	7.6009	7.49554
244301	Shandong	370659103	3	1	1	27	6	1	8.51719	12.2061	11.3964	9.21034	1	1	7.6009	8.18869
244732	Henan	410400104	1	0	1	22	4	0	8.29405	0	11.1563	7.6009	1	1	0	7.09008
245365	Henan	411125105	3	1	1	28	5	1	5.29832	10.8198	12.4292	7.31322	1	1	8.29405	8.69951
245749	Henan	411649101	1	0	0	47	3	1	5.29832	10.309	10.309	6.90775	1	1	6.39693	6.39693
246064	Guangdong	420289104	2	1	1	31	5	1	6.90775	11.9184	11.9829	6.90775	1	1	0	8.00637
246549	Anhui	246549501	5	0	1	35	5	1	6.55108	8.69968	10.7761	8.00637	1	1	0	6.86693
246585	Hunan	430548104	1	1	0	26	5	0	8.16052	10.6455	10.9682	6.90775	1	1	0	7.09008
246613	Guangdong	430595104	2	1	0	29	3	1	6.21461	9.61587	10.9151	8.00637	1	1	0	8.18869
247129	Guangdong	440627104	1	1	0	26	5	0	6.21461	9.21044	10.8198	6.21461	1	1	0	6.57925
247145	Shandong	370058103	2	1	1	32	6	0	6.21461	11.1563	12.8293	8.00637	1	1	0	6.39693
247641	Shandong	370497104	2	1	1	40	5	1	8.00637	11.5129	11.2253	8.51719	1	1	0	7.78322
247642	Shandong	370498103	3	1	0	30	4	1	8.51719	9.90354	12.1705	8.69951	1	1	0	8.69951
247654	Guangdong	441395104	3	1	1	29	4	1	6.90775	10.309	11.5129	6.90775	1	1	0	8.88184
247886	Hubei省	370760101	5	1	1	65	5	1	7.6009	10.8198	12.3014	8.51719	1	0	8.9872	8.18869
248447	Henan	248447501	4	1	1	34	5	1	6.21461	10.8198	11.5129	6.90775	1	1	0	7.78322
248459	Henan	410511104	4	0	0	28	3	1	6.90775	10.309	11.4219	6.21461	1	1	0	7.49554
249472	Guizhou	520120103	3	1	0	39	6	1	8.51719	0	11.6953	7.6009	0	1	0	8.69951
249528	Guangdong	411599103	2	1	1	37	3	1	8.00637	9.90354	11.1563	8.00637	1	1	8.51719	8.18869
249642	Guizhou	520342104	2	1	1	24	6	0	8.51719	10.309	11.9217	8.69951	0	1	9.21034	7.78322
249669	Guizhou	520380103	1	1	1	28	6	0	9.21034	10.309	11.7535	8.00637	0	1	0	8.18869
249951	Yunnan	530127102	4	1	1	33	3	0	8.00637	11.2898	11.4076	8.00637	0	1	0	7.78322
250175	Hunan	430005103	3	1	0	47	6	1	9.21034	12.6115	12.2061	8.51719	1	1	0	9.79813
250409	Hunan	430330104	4	1	0	28	6	1	7.6009	11.5129	11.6527	9.90349	1	1	9.21034	7.78322
250656	Zhejiang	330164104	4	1	0	35	6	1	9.90349	9.90354	12.0436	8.51719	1	1	0	8.88184
250815	Shandong	620242106	2	0	0	27	3	1	8.00637	10.309	11.6751	6.90775	1	1	0	7.78322
252492	Guangdong	450056102	1	1	0	45	3	1	4.60517	8.2943	9.90354	7.6009	1	1	7.6009	7.09008
253373	Shanghai	253373431	2	1	0	49	3	0	10.8198	11.5129	12.1007	9.21034	1	1	8.00637	8.47637
253457	Hebei	130873104	1	1	0	30	4	1	3.4012	10.8198	10.5967	6.21461	1	0	0	6.39693
253480	Beijing	130896104	3	1	0	29	7	0	6.39693	11.9829	12.2061	7.37776	1	1	0	7.78322
253498	Hebei	130914104	5	0	0	31	3	1	8.51719	12.2061	12.6115	6.68461	1	0	0	8.18869
254215	Beijing	140877104	1	1	0	22	5	0	6.21461	9.30574	10.1267	6.90775	1	1	6.90775	7.18539
255032	Beijing	130797102	3	1	1	26	3	1	7.6009	10.309	11.6527	7.6009	1	1	0	8.69951
255111	Liaoning	210635103	1	1	1	37	7	0	8.00637	11.5129	11.0021	8.51719	1	1	8.51719	8.18869
255178	Shannxi	255178501	3	1	1	33	6	1	8.00637	9.90354	12.4292	9.90349	0	1	9.90349	8.18869
255660	Liaoning	211369103	1	1	1	31	2	0	6.21461	5.70711	11.0349	8.00637	1	1	0	7.78322
255696	Guangdong	211406103	3	1	1	34	5	1	7.6009	0	11.9184	8.51719	1	1	9.21034	7.78322
256451	Jilin省	220323104	3	1	0	40	4	1	7.6009	0	11.1273	8.9872	1	1	6.90775	7.49554
256940	Jiangsu	230465104	1	1	0	33	4	1	6.21461	10.8198	11.5129	7.6009	1	1	0	8.18869
257077	Gansu	621620101	3	1	0	28	4	1	7.6009	10.309	11.5129	7.74066	0	1	0	7.09008
257600	Guangxi	510963105	1	1	0	25	5	0	8.51719	9.90354	11.1563	7.6009	0	1	10.1266	8.18869
257977	Shanghai	310971101	2	1	1	72	5	1	8.00637	12.2061	11.1563	9.39266	1	0	0	7.78322
258148	Beijing	110075102	2	1	0	48	3	0	8.9872	12.8992	12.3458	8.51719	1	1	8.51719	9.39266
258590	Shanghai	312074102	3	0	1	54	3	1	8.51719	0	11.0021	8.69951	1	0	7.6009	8.18869
258758	Hebei	130475105	4	1	0	29	4	1	6.90775	11.2898	11.3004	7.6009	1	1	0	7.09008
258880	Shanghai	312523103	3	1	0	30	6	1	10.3089	10.8198	12.6115	9.90349	1	1	0	7.49554
259301	Tianjin	140058103	3	1	1	36	6	1	6.90775	10.8198	12.3014	8.51719	1	1	8.69951	8.69951
259867	Shanxi	140652104	1	0	1	23	3	0	6.90775	7.69667	9.64219	6.90775	1	1	5.70378	6.39693
260229	Liaoning	210141103	2	1	1	37	4	1	8.51719	0	11.5129	9.90349	1	1	8.51719	8.18869
260640	Liaoning	210630102	1	1	0	31	5	0	6.90775	11.5129	11.3096	7.6009	1	1	8.85366	7.09008
261102	Henan	410248103	4	1	1	34	5	1	7.6009	10.8198	11.1243	6.21461	1	1	7.6009	7.49554
261115	Henan	410263104	3	1	0	40	4	1	8.29405	10.1267	11.9144	7.43838	1	1	8.29405	8.69951
261218	Henan	410396103	4	1	1	33	5	1	7.6009	9.90354	11.5617	6.21461	1	1	7.6009	8.18869
261291	Liaoning	211367103	1	1	0	29	6	0	8.29405	10.8198	11.5129	8.00637	1	1	8.00637	8.18869
261458	Liaoning	261458551	3	1	1	26	3	1	8.00637	10.309	11.5425	8.51719	1	1	0	8.18869
261768	Beijing	411024105	1	1	0	22	4	0	6.90775	7.6014	10.779	5.70378	1	1	0	7.09008
262346	Beijing	230072103	2	1	0	28	5	1	9.21034	11.5129	11.7753	8.51719	1	1	0	7.78322
262760	Jiangsu	230482103	1	1	1	26	6	0	6.90775	0	12.6015	8.51719	1	1	0	8.18869
262877	Hunan	430256103	3	0	1	35	5	1	6.21461	11.5129	11.5991	8.69951	1	1	0	8.34284
262959	Hunan	430389103	1	1	0	28	6	1	6.90775	0	11.7753	8.00637	1	1	0	8.18869
262982	Shannxi	610063109	2	1	1	31	5	0	10.3089	0	12.7939	8.00637	0	1	10.8198	9.16952
263018	Hunan	430463104	3	1	0	26	6	0	8.29405	10.5967	13.3847	10.3089	1	1	7.6009	8.88184
263546	Guangdong	440531104	1	0	0	23	3	0	6.90775	6.85751	10.0859	7.31322	1	1	0	8.18869
264203	Shanghai	311932104	5	1	1	34	6	1	7.6009	12.3884	11.8285	7.6009	1	1	0	7.09008
265161	Zhejiang	330072101	4	0	0	42	3	1	9.21034	10.8198	11.0021	8.51719	1	1	8.41183	8.69951
265309	Zhejiang	330248102	4	0	1	50	3	1	6.21461	11.9184	11.8327	8.00637	1	1	0	7.78322
265636	Anhui	340248104	3	1	0	40	4	1	8.00637	12.0436	11.9653	9.21034	1	1	8.51719	8.69951
265828	Guangdong	350062103	1	0	1	25	3	0	9.61581	9.90354	11.7753	8.00637	1	1	10.3089	8.18869
266197	Guizhou	520422103	1	0	1	31	3	0	6.39693	9.90354	10.5967	8.29405	0	1	7.6009	7.49554
267249	Henan	410104103	3	1	1	43	4	0	9.90349	12.2061	13.9553	8.9872	1	1	9.21034	8.47637
267541	Hebei	267541601	2	1	1	33	6	0	9.21034	11.5129	11.5129	6.90775	1	1	0	7.78322
267691	Henan	410538101	6	1	0	54	3	1	5.29832	10.8198	11.329	7.6009	1	1	6.39693	8.88184
267925	Guangdong	620999105	1	1	1	28	7	0	9.21034	10.309	13.487	8.00637	1	1	9.21034	7.78322
268100	Hebei	410938431	2	0	0	25	3	1	5.29832	11.0021	11.2898	8.00637	1	1	8.85366	6.39693
268554	Shanghai	411437104	1	1	0	26	4	0	8.16052	9.90354	11.6082	8.69951	1	1	0	7.09008
268836	Henan	411720104	1	1	0	28	7	1	8.51719	11.9829	11.5129	9.21034	1	1	10.5966	7.78322
270513	Guangdong	440646102	2	1	1	40	3	1	6.21461	9.90354	10.7364	7.6009	1	1	7.6009	7.78322
271218	Guangdong	271218501	5	1	0	39	3	1	5.99146	8.41206	11.5487	8.29405	1	1	0	7.09008
272911	sichuan	510611103	3	1	1	29	5	1	6.90775	6.90876	11.5129	8.51719	0	1	0	7.78322
273449	Henan	273449431	4	1	1	33	6	1	7.6009	12.2061	11.7032	8.00637	1	1	6.90775	8.69951
273687	Guizhou	520499103	3	1	0	34	6	1	8.00637	8.0067	11.5129	8.51719	0	1	8.00637	7.78322
275684	Neimenggu	275684501	4	1	1	31	5	1	7.6009	11.2898	11.2898	8.51719	0	1	7.6009	7.96555
276092	Gansu	621418103	2	1	1	40	5	1	9.21034	12.6115	11.5425	8.29405	0	1	8.9872	7.09008
276322	Gansu	276322501	3	1	1	32	4	1	8.29405	10.8198	11.3145	8.00637	0	1	8.00637	7.49554
276337	Gansu	621658101	3	1	0	38	6	1	8.00637	10.5967	11.1844	6.68461	0	1	0	7.09008
276382	Liaoning	276382431	3	1	1	37	4	0	7.82405	7.31389	11.1844	7.6009	1	1	0	7.78322
278085	Hebei	130550431	4	1	0	29	3	1	7.6009	12.2061	10.8198	6.90775	1	1	0	6.39693
278120	Hebei	130583103	4	1	0	24	4	0	7.6009	11.0021	10.309	8.00637	1	1	7.6009	9.39266
278358	Neimenggu	130816103	3	1	0	29	3	1	6.21461	10.4631	10.8258	7.6009	0	0	6.39693	8.18869
278789	Shanxi	140294103	3	1	0	31	5	1	6.21461	9.90354	10.5967	8.00637	1	0	0	7.87853
280914	Liaoning	280914551	3	0	0	29	5	1	6.90775	9.90354	10.8198	8.51719	1	1	8.69951	8.18869
282783	Heilongjiang	230626103	3	1	1	36	6	1	9.61581	10.8198	11.8101	9.21034	1	1	0	7.09008
284042	Jiangsu	320237105	4	1	0	24	3	1	8.00637	10.8198	11.644	9.21034	1	1	0	7.78322
284247	Hebei	130093104	4	0	0	29	3	1	6.21461	10.8198	10.5967	7.6009	1	0	0	6.39693
284273	Shandong	140688103	1	1	1	27	5	0	9.21034	12.1007	12.6115	8.51719	1	1	9.90349	8.47637
284296	Liaoning	211196103	4	1	1	31	6	1	8.00637	11.5129	12.2061	8.51719	1	1	0	8.18869
284311	Jilin省	220092103	2	0	1	25	5	1	7.6009	10.8198	11.3851	8.51719	1	1	7.6009	7.09008
284316	Heilongjiang	230024102	3	1	1	34	4	0	7.6009	12.2061	11.1982	8.51719	1	1	0	8.18869
284346	Jiangsu	320385104	3	0	0	52	3	1	5.70378	12.8992	11.9829	8.29405	1	1	7.82405	7.78322
284357	Jiangsu	320098102	4	1	0	30	3	1	8.51719	0	11.9829	8.51719	1	0	0	8.47637
284374	Fujian	350183107	1	0	0	28	3	1	7.6009	6.21661	10.8198	8.00637	1	1	7.6009	7.78322
284420	Henan	411846103	4	1	0	29	5	1	7.6009	12.2061	12.4684	9.90349	1	1	0	8.69951
284437	Hunan	430350431	4	1	0	26	4	1	6.90775	10.309	11.5129	6.90775	1	1	0	7.78322
284438	Jiangxi	284438581	3	1	1	31	5	1	8.51719	11.0021	12.0668	8.29405	1	1	8.9872	8.18869
284555	Gansu	620107103	3	1	1	37	3	0	5.70378	9.90354	11.0021	6.90775	0	1	0	7.78322
284605	Gansu	621849106	3	0	1	40	3	1	9.21034	12.6115	0	10.3089	0	1	10.8198	8.18869
284661	Zhejiang	330033102	3	1	0	38	4	1	8.29405	12.2061	11.5129	8.6125	1	1	0	8.18869
285244	Anhui	340312103	4	1	1	42	3	1	7.31322	10.7144	11.6082	9.21034	1	1	8.29405	8.47637
285301	Anhui	340375103	1	0	1	24	4	0	7.6009	11.5129	11.7753	8.51719	1	1	0	7.49554
285575	Guangdong	360041103	2	1	1	29	6	0	9.21034	10.309	11.6953	7.6009	1	1	8.9872	8.59415
286389	Shandong	370464101	3	1	1	31	7	1	6.90775	9.21044	11.5617	8.51719	1	1	8.00637	8.18869
287255	Henan	410542105	2	1	0	28	5	1	6.90775	11.5129	10.1267	7.6009	1	1	8.00637	7.49554
288088	Zhejiang	411395103	3	1	1	38	2	1	10.8198	13.5278	12.6115	10.3089	1	1	9.90349	9.03599
288269	Henan	411600103	3	1	1	30	6	1	5.29832	11.5129	12.2549	9.61581	1	1	9.61581	7.49554
288358	Heilongjiang	288358431	3	1	0	31	5	1	8.00637	11.1563	11.0021	9.21034	1	1	8.00637	7.78322
289157	Guangdong	430328103	3	0	1	33	3	1	7.6009	12.2061	12.5617	8.51719	1	1	8.00637	8.59415
290152	Zhejiang	440785105	2	1	0	30	6	0	9.90349	9.61587	12.2061	8.51719	1	1	9.21034	8.00637
291956	sichuan	510133102	3	1	0	29	6	1	9.21034	0	12.8234	8.29405	0	0	8.00637	8.47637
292055	sichuan	510234101	1	1	1	27	5	0	7.6009	9.90354	10.8198	8.51719	0	1	0	7.78322
293399	Yunnan	293399501	4	1	1	33	3	1	7.82405	0	11.0021	8.92266	0	1	0	7.09008
294144	chongqing	610238105	3	1	1	30	3	1	8.9872	11.0021	11.5129	8.00637	0	1	8.69951	8.18869
294790	Gansu	620470105	1	1	1	23	4	0	7.6009	0	11.5129	8.00637	0	1	0	7.09008
295989	Gansu	620557104	5	0	0	34	4	0	7.6009	0	10.0433	7.6009	0	1	0	7.09008
296369	Hebei	130277103	1	1	0	42	3	1	9.21034	13.8155	13.5924	8.51719	1	1	0	7.78322
298171	Heilongjiang	298171551	3	0	0	24	3	1	6.21461	6.90876	10.4341	7.6009	1	1	0	7.09008
298919	Henan	410492101	3	1	1	45	5	1	8.85366	11.5129	11.4076	8.00637	1	1	8.00637	7.78322
304399	Guangdong	440126104	2	1	0	41	3	0	7.49554	12.1007	11.0021	7.6009	1	1	7.6009	8.18869
305727	Liaoning	211766104	3	1	0	38	3	1	5.29832	10.309	10.8198	8.00637	1	1	7.6009	7.35244
310025	Shanghai	310025101	3	1	1	35	4	1	7.6009	12.2061	11.5129	8.51719	1	1	0	8.18869
310041	Shanghai	310041101	2	1	0	67	3	1	9.21034	11.9184	12.1057	9.21034	1	0	0	6.86693
310047	Shanghai	310047101	3	1	1	63	3	1	8.00637	11.6953	11.7989	8.85366	1	0	0	7.78322
310052	Shanghai	310052102	2	1	0	63	4	1	6.90775	12.6115	11.2898	9.90349	1	0	0	7.78322
310064	Shanghai	310064101	1	1	1	65	3	1	8.51719	10.8198	10.8198	9.90349	1	0	0	7.78322
310078	Shanghai	310078101	4	1	1	50	3	1	5.70378	10.8198	11.9184	8.69951	1	1	0	8.18869
310101	Shanghai	310101101	3	1	1	60	4	1	6.21461	9.21044	11.3737	6.90775	1	1	0	7.78322
310105	Shanghai	310105101	4	1	0	66	3	1	9.90349	12.2061	11.5522	8.29405	1	0	8.51719	8.88184
310117	Shanghai	310117101	2	1	0	56	3	1	8.00637	13.1224	12.1007	9.21034	1	0	0	8.18869
310169	Shanghai	310169101	3	1	1	55	4	1	10.8198	13.8155	11.7811	9.90349	1	0	7.09008	7.49554
310182	Shanghai	310182103	4	1	0	41	6	1	9.90349	9.90354	12.5776	8.9872	1	1	8.00637	7.78322
310183	Shanghai	310183103	3	1	0	48	4	1	8.51719	0	12.1007	8.51719	1	1	9.21034	8.69951
310196	Shanghai	310196102	3	1	1	62	4	1	8.9872	11.0021	12.4987	10.3089	1	0	6.21461	8.18869
310199	Shanghai	310199101	3	1	1	59	5	1	8.6125	10.1267	11.0021	7.82405	1	1	0	7.78322
310206	Shanghai	310206101	4	1	1	34	6	1	8.77956	10.8198	12.2061	4.60517	1	1	0	7.78322
310212	Shanghai	310212102	4	1	0	59	4	1	10.8198	11.5129	12.6115	8.69951	1	0	8.51719	8.69951
310267	Shanghai	310267101	2	1	0	78	1	1	6.90775	12.6115	11.2973	8.9872	1	0	0	0
310273	Shanghai	310273101	2	1	1	70	3	1	6.90775	13.4588	11.3714	9.90349	1	0	8.00637	7.49554
310276	Shanghai	310276101	2	1	0	58	4	1	9.21034	9.90354	11.9264	9.21034	1	1	0	7.35244
310277	Shanghai	310277102	2	1	1	61	4	1	9.21034	14.9141	11.4076	8.69951	1	0	0	7.78322
310284	Shanghai	310284101	3	1	0	55	1	1	9.61581	12.2061	11.9576	9.21034	1	0	0	8.18869
310289	Shanghai	310289101	6	1	0	64	2	1	8.00637	11.5129	11.1844	6.90775	1	0	9.90349	7.09008
310294	Shanghai	310294101	5	1	1	34	4	1	9.21034	13.3047	11.9184	8.00637	1	1	8.51719	8.18869
310306	Shanghai	310306101	5	1	1	31	6	1	9.90349	12.6115	12.7484	7.6009	1	1	9.90349	7.78322
310309	Shanghai	310309101	3	1	1	76	2	1	6.90775	0	11.9576	8.29405	1	0	0	4.78749
310332	Shanghai	310332102	2	1	1	63	6	1	7.6009	10.8198	10.5187	9.21034	1	0	7.6009	8.69951
310334	Shanghai	310334101	2	1	1	67	2	0	8.9872	12.6115	12.4837	8.00637	1	0	8.29405	8.00637
310347	Shanghai	310347101	3	1	0	55	1	1	8.51719	12.6115	13.017	9.90349	1	1	0	9.39266
310362	Shanghai	310362102	5	1	0	68	4	1	8.69951	11.5129	11.2253	8.85366	1	0	0	8.69951
310373	Shanghai	310373103	5	1	1	31	7	1	8.51719	13.1224	12.8584	8.51719	1	1	0	8.69951
310381	Shanghai	310381101	4	1	0	63	4	1	5.29832	12.2061	9.94468	8.00637	1	0	8.00637	8.18869
310457	Shanghai	310457101	2	1	1	73	3	1	7.82405	11.2898	11.3386	10.3089	1	0	0	8.25323
310466	Shanghai	310466101	4	1	1	37	7	1	8.29405	13.8155	12.5285	7.6009	1	1	0	8.47637
310478	Shanghai	310478101	2	1	1	74	4	1	9.21034	11.5129	11.3386	8.51719	1	0	0	7.78322
310506	Shanghai	310506102	3	1	1	32	6	0	10.5966	13.1224	12.3458	7.6009	1	1	0	7.49554
310508	Shanghai	310508101	4	1	1	67	2	1	8.51719	11.9184	11.744	8.51719	1	0	0	8.34284
310513	Shanghai	310513103	3	1	0	54	4	1	8.16052	6.90876	11.6716	8.51719	1	0	0	8.88184
310530	Shanghai	310530101	3	1	1	35	4	1	8.00637	0	11.6082	8.29405	1	1	7.6009	8.47637
310541	Shanghai	310541102	3	1	1	62	4	1	10.3089	13.1224	11.7753	9.10498	1	0	0	7.49554
310568	Shanghai	310568101	2	1	1	34	6	0	8.00637	12.2061	12.2549	6.90775	1	1	7.82405	7.49554
310569	Shanghai	310569102	2	1	0	67	2	1	9.39266	10.8198	11.1563	8.51719	1	0	0	7.09008
310610	Shanghai	310610101	3	1	1	66	2	1	9.21034	10.309	12.4772	9.61581	1	0	0	8.69951
310611	Shanghai	310611102	2	1	1	70	3	1	8.51719	3.17805	11.6869	8.16052	1	0	8.29405	7.78322
310677	Shanghai	310677103	4	1	1	86	6	1	9.90349	11.5129	12.3884	8.69951	1	0	0	8.18869
310682	Shanghai	310682102	2	1	0	60	3	1	8.9872	10.8198	11.7753	10.3089	1	1	8.00637	7.35244
310696	Shanghai	310696102	4	1	1	23	4	0	11.6082	13.8155	11.1419	8.00637	1	1	0	7.78322
310699	Shanghai	310699101	5	1	0	64	4	1	6.90775	12.2061	12.0725	8.51719	1	0	0	7.09008
310701	Shanghai	310701102	1	1	0	75	4	0	9.21034	12.2061	11.3516	9.4727	1	0	9.90349	7.67786
310709	Shanghai	310709102	2	1	1	33	8	0	9.21034	13.7102	12.0436	8.00637	1	1	0	8.18869
310710	Shanghai	310710102	2	1	1	73	4	1	9.43348	12.6115	11.5129	6.90775	1	0	0	8.00637
310769	Shanghai	310769101	3	1	1	46	2	1	6.90775	0	11.835	8.29405	1	1	0	8.69951
310771	Shanghai	310771102	3	1	0	61	4	1	9.90349	0	12.2644	8.51719	1	0	8.51719	8.69951
310774	Shanghai	310774103	3	1	1	49	4	1	8.00637	10.309	13.8643	9.21034	1	1	0	8.18869
310775	Shanghai	310775102	2	1	1	31	5	0	10.8198	12.6115	11.5129	9.21034	1	1	0	7.09008
310783	Shanghai	310783103	4	1	0	32	5	1	10.5966	12.2061	14.3808	8.9872	1	1	0	9.16952
310786	Guangxi	310786101	1	1	0	71	4	0	7.6009	11.0822	10.309	7.6009	0	0	6.68461	0
310798	Shanghai	310798501	2	1	0	51	1	1	8.9872	0	11.5899	9.21034	1	0	0	8.18869
310805	Shanghai	310805102	3	1	1	64	4	1	10.1266	0	12.2596	8.9872	1	0	8.29405	8.18869
310817	Shanghai	310817102	2	1	1	64	2	1	11.2898	12.2061	11.5787	7.6009	1	0	0	8.0183
310820	Shanghai	310820101	2	1	1	64	4	1	8.85366	12.6115	12.1653	9.21034	1	0	0	7.56008
310827	Shanghai	310827101	3	1	0	51	4	1	8.85366	12.8992	14.7477	9.10498	1	0	9.4727	9.39266
310829	Shanghai	310829102	2	1	0	74	3	1	8.29405	11.0021	11.4721	7.31322	1	0	8.51719	5.81711
310832	Shanghai	310832102	2	1	1	70	4	1	6.21461	12.4292	11.5899	9.21034	1	0	0	7.49554
310839	Shanghai	310839101	2	1	0	63	3	1	8.9872	10.8198	11.9184	8.29405	1	0	10.0433	7.78322
310852	Shanghai	310852101	2	1	1	66	3	1	7.37776	9.30574	11.7906	7.6009	1	1	0	7.28893
310855	Shanghai	310855101	5	1	1	59	3	1	8.9872	13.5278	12.7657	8.69951	1	1	9.21034	8.69951
310862	Shanghai	310862102	3	1	1	64	6	1	8.29405	13.1224	12.2747	9.21034	1	0	0	7.78322
310864	Shanghai	310864101	3	1	1	59	4	1	10.1266	10.8198	11.9184	6.21461	1	1	0	7.78322
310874	Shanghai	310874102	3	1	0	47	4	1	9.90349	0	12.1276	10.1266	1	1	0	7.78322
310879	Shanghai	310879102	3	1	0	55	4	1	9.90349	11.0021	11.9512	8.51719	1	0	0	8.69951
310880	Shanghai	310880102	2	1	0	63	3	1	8.29405	11.9184	11.6119	8.6125	1	0	0	7.67786
310890	Shanghai	310890431	5	1	0	36	6	1	8.00637	9.90354	12.4184	8.51719	1	1	0	9.39266
310895	Shanghai	310895101	2	1	1	70	5	1	7.82405	12.2061	11.3386	8.51719	1	0	8.51719	7.09008
310898	Shanghai	310898102	4	1	1	55	4	1	9.90349	10.8198	12.566	9.21034	1	1	9.90349	8.47637
310904	Shanghai	310904102	2	1	0	74	2	1	6.21461	11.9184	11.6082	8.51719	1	0	0	6.39693
310912	Shanghai	310912101	2	1	1	66	3	1	9.90349	12.2061	11.5129	9.90349	1	0	0	7.78322
310913	Shanghai	310913101	3	1	0	56	4	1	9.39266	12.2061	11.9131	8.51719	1	1	0	7.09008
310934	Shanghai	310934101	5	1	1	46	6	1	9.90349	12.2061	12.5776	7.6009	1	1	0	9.03599
310936	Shanghai	310936101	2	1	1	74	5	1	9.90349	13.8155	11.6544	6.90775	1	0	0	6.57925
310960	Shanghai	310960431	3	1	1	47	6	1	9.90349	10.8198	12.5095	9.39266	1	1	8.51719	8.47637
310963	Shanghai	310963101	3	1	0	62	4	1	10.3089	13.1224	12.3415	9.68034	1	0	9.90349	7.87853
310966	Shanghai	310966102	2	1	0	68	2	1	11.0021	13.5924	11.6082	8.51719	1	0	0	8.18869
310971	Shanghai	310971103	3	1	1	39	6	1	11.5129	13.4588	13.1616	8.00637	1	1	8.51719	7.78322
310976	Shanghai	310976101	4	1	1	39	7	1	8.9872	13.1224	12.8213	7.6009	1	1	0	8.47637
310977	Shanghai	310977101	5	1	0	42	5	1	10.4631	13.8155	13.2398	9.21034	1	1	6.90775	8.47637
310978	Shanghai	310978101	6	1	0	35	6	1	11.5129	15.2018	13.3047	10.5966	1	1	0	8.47637
311002	Shanghai	311002101	2	1	1	74	3	1	6.90775	12.2061	11.4917	10.614	1	0	0	6.39693
311003	Shanghai	311003101	1	1	1	30	6	0	8.00637	12.6115	12.2061	8.51719	1	1	8.51719	8.18869
311004	Shanghai	311004101	5	1	1	64	4	1	10.3089	13.3047	12.6115	9.90349	1	0	8.51719	8.69951
311029	Shanghai	311029102	3	1	0	73	5	1	8.29405	12.2061	11.4511	7.6009	1	0	9.9988	7.78322
311051	Shanghai	311051101	5	1	1	61	4	1	9.90349	10.309	10.8198	8.92266	1	0	8.41183	7.49554
311060	Shanghai	311060101	5	1	0	53	3	1	9.71112	0	12.7734	9.90349	1	1	0	8.81284
311099	Shanghai	311099102	2	1	1	69	1	1	8.69951	13.017	11.2645	10.3089	1	1	7.31322	7.18539
311105	Shanghai	311105101	4	1	1	38	3	1	6.90775	12.2061	11.909	8.9872	1	1	8.51719	7.78322
311113	Shanghai	311113102	2	1	0	63	3	1	6.90775	11.6953	11.6919	8.51719	1	0	7.6009	8.18869
311137	Shanghai	311137105	7	1	1	28	6	1	10.3089	15.425	13.6804	8.51719	1	1	0	8.47637
311163	Shanghai	311163531	6	1	0	37	5	1	9.90349	12.6115	12.5947	8.29405	1	1	0	7.78322
311172	Shanghai	311172102	2	1	0	67	4	1	9.21034	10.8198	10.8198	9.21034	1	0	0	7.78322
311173	Shanghai	311173103	4	1	1	49	5	1	11.5129	13.1224	12.409	8.51719	1	1	9.21034	8.69951
311202	Shanghai	311202101	3	1	0	33	7	0	10.3089	13.1224	12.3014	8.29405	1	1	0	9.03599
311212	Shanghai	311212101	2	1	0	69	3	1	8.9872	12.8992	12.0317	9.21034	1	0	0	4.78749
311220	Shanghai	311220102	5	1	0	65	3	1	11.9184	13.1224	13.1224	9.21034	1	0	0	9.13777
311232	Shanghai	311232101	3	1	0	72	4	1	9.21034	12.6115	11.5129	8.51719	1	0	0	8.00637
311247	Shanghai	311247102	5	1	0	68	3	1	7.6009	13.1224	11.5617	9.21034	1	0	0	8.18869
311252	Shanghai	311252102	3	1	1	51	6	1	10.3089	13.1224	13.3375	9.90349	1	1	0	8.47637
311256	Shanghai	311256101	4	1	1	54	4	1	8.88184	0	11.9842	8.69951	1	1	0	8.04559
311275	Shanghai	311275103	2	1	0	71	2	1	8.69951	12.6115	11.2253	8.29405	1	0	7.6009	6.6896
311285	Shanghai	311285103	4	1	0	31	4	1	6.21461	11.5129	12.1389	6.39693	1	0	0	8.47637
311291	Shanghai	311291101	1	1	0	73	4	0	7.6009	12.6115	10.4574	7.6009	1	0	0	6.57925
311297	Shanghai	311297102	5	1	0	55	2	1	8.00637	10.0859	11.8776	8.9872	1	0	0	8.18869
311299	Shanghai	311299431	2	1	1	68	2	1	6.90775	12.2061	11.2898	8.16052	1	0	0	6.7334
311315	Anhui	311315101	3	1	1	41	3	1	8.51719	0	11.1705	8.69951	1	1	8.85366	8.47637
311333	Shanghai	311333105	5	1	1	36	3	1	7.6009	11.9184	12.2061	8.85366	1	1	8.29405	8.47637
311335	Shanghai	311335104	5	1	1	37	5	1	11.5129	13.8155	13.069	8.9872	1	1	0	8.18869
311340	Shanghai	311340501	3	1	0	56	4	0	8.51719	10.8198	11.5129	8.69951	1	1	0	7.78322
311342	Shanghai	311342101	2	1	1	75	4	1	6.21461	0	11.5425	8.51719	1	0	0	7.78322
311346	Shanghai	311346101	2	1	1	70	3	1	8.51719	11.9184	11.4296	9.90349	1	1	9.21034	6.17379
311351	Shanghai	311351101	2	1	1	70	3	1	7.6009	12.6115	11.0021	9.90349	1	0	0	7.09008
311354	Shanghai	311354101	5	1	1	40	5	1	8.51719	11.5129	12.2066	8.51719	1	1	0	7.78322
311361	Shanghai	311361101	5	1	1	74	1	1	7.6009	12.6115	12.2405	7.37776	1	0	0	7.78322
311392	Shanghai	311392431	5	1	0	37	5	1	9.61581	13.4588	12.2549	9.4727	1	1	0	7.67786
311398	Shanghai	311398101	2	1	0	59	3	0	9.90349	10.309	11.5712	9.10498	1	0	9.21034	8.69951
311399	Shanghai	311399101	3	1	1	63	3	1	10.3089	13.1224	15.5338	8.92266	1	0	0	7.78322
311412	Shanghai	311412102	4	0	0	45	1	1	6.21461	12.6115	11.5129	8.51719	1	1	9.21034	7.78322
311430	Shanghai	311430101	2	1	0	59	3	1	6.39693	11.5129	11.3504	9.21034	1	1	6.90775	7.78322
311437	Shanghai	311437102	2	1	0	71	1	1	6.90775	12.8992	11.8408	8.69951	1	0	0	8.18869
311441	Shanghai	311441101	5	1	0	67	1	1	9.21034	11.5129	12.6379	8.00637	1	0	0	7.96555
311464	Shanghai	311464102	2	1	0	60	4	1	9.21034	0	12.0725	8.9872	1	0	9.90349	8.00637
311468	Shanghai	311468102	3	1	1	49	4	1	8.9872	8.0067	12.2549	8.69951	1	1	0	8.69951
311471	Shanghai	311471102	2	1	0	58	4	1	6.90775	0	11.5617	8.69951	1	1	0	0
311487	Shanghai	311487101	5	1	1	57	4	1	9.61581	0	13.4688	9.21034	1	1	0	8.47637
311495	Shanghai	311495103	5	1	1	70	3	1	9.79813	12.6115	12.3682	8.9872	1	0	0	8.48879
311521	Shanghai	311521102	5	1	0	35	6	1	9.90349	0	14.1612	8.51719	1	1	0	8.69951
311545	Shanghai	311545101	1	1	1	72	3	0	7.6009	10.1267	10.8513	8.51719	1	0	0	7.09008
311552	Shanghai	311552101	3	1	1	63	4	1	8.29405	12.2061	11.5179	8.29405	1	0	0	8.69951
311558	Shanghai	311558101	2	1	1	81	1	1	8.51719	9.90354	11.3805	7.6009	1	0	8.69951	6.17379
311561	Shanghai	311561102	3	1	0	56	4	1	8.69951	12.6115	12.6115	9.90349	1	0	7.78322	7.78322
311562	Shanghai	311562101	2	1	1	66	3	1	9.30565	10.309	10.8912	8.00637	1	0	5.99146	7.71601
311565	Shanghai	311565102	2	1	0	66	3	1	9.21034	12.6115	11.5899	9.21034	1	0	0	7.78322
311567	Shanghai	311567101	2	1	0	62	3	1	7.31322	12.2061	11.4968	11.0021	1	0	0	0
311574	Shanghai	311574101	3	1	1	69	3	1	9.90349	9.90354	11.9829	8.51719	1	0	0	7.78322
311575	Shanghai	311575101	2	1	0	63	3	1	8.00637	13.4588	11.9779	7.6009	1	0	0	0
311583	Shanghai	311583101	3	1	0	68	3	1	9.90349	12.4292	12.2061	7.6009	1	0	0	8.69951
311590	Shanghai	311590102	3	1	1	37	7	1	10.3089	9.90354	12.4684	8.00637	1	1	0	8.18869
311602	Shanghai	311602101	4	1	1	35	6	0	9.21034	12.6115	12.7657	8.00637	1	1	8.00637	7.78322
311609	Shanghai	311609101	3	1	1	50	6	1	10.0433	12.6115	12.4292	9.61581	1	1	9.90349	6.39693
311648	Guangdong	440648104	3	0	1	40	3	1	7.31322	11.5129	11.9184	6.90775	1	1	6.90775	8.08333
311673	Shanghai	311673101	5	1	0	71	3	1	8.51719	12.4292	12.3528	9.21034	1	0	0	4.78749
311674	Shanghai	311674531	2	1	1	61	4	1	6.90775	13.3047	11.0021	9.21034	1	0	9.4727	7.78322
311679	Shanghai	311679102	2	1	0	63	5	1	7.31322	10.8198	11.2898	9.21034	1	1	8.51719	7.78322
311683	Shanghai	311683101	4	1	1	50	3	1	8.9872	10.8198	12.3371	10.3089	1	1	8.51719	8.18869
311684	Shanghai	311684101	2	1	0	55	3	1	8.00637	13.1224	11.1733	9.21034	1	1	0	8.18869
311685	Shanghai	311685102	2	1	1	77	2	1	6.39693	9.21044	11.1477	7.6009	1	0	0	7.09008
311689	Shanghai	311689101	2	1	1	47	3	1	6.39693	9.90354	11.2118	8.51719	1	1	0	8.69951
311692	Shanghai	311692101	2	1	0	67	1	1	10.4043	11.2898	11.3874	9.90349	1	1	0	7.09008
311699	Shanghai	311699103	5	1	1	43	3	1	8.29405	10.8198	12.4446	8.51719	1	1	0	7.83201
311703	Shanghai	311703101	3	1	0	74	2	0	9.21034	12.8992	11.4804	8.51719	1	0	7.6009	8.34284
311706	Shanghai	311706103	5	1	1	36	5	1	9.21034	12.6761	12.3283	8.9872	1	1	0	7.67786
311712	Shanghai	311712101	3	1	1	48	3	1	8.16052	13.5924	12.5465	8.00637	1	1	0	8.31972
311717	Shanghai	311717102	8	1	1	62	3	1	9.90349	12.2061	12.6885	8.00637	1	0	0	0
311718	Shanghai	311718101	3	1	1	40	6	1	10.8198	13.1224	12.6115	9.90349	1	1	10.3089	8.69951
311723	Shanghai	311723102	2	1	0	52	2	1	9.21034	8.69968	11.3386	7.6009	1	0	0	7.78322
311725	Shanghai	311725104	10	1	0	63	3	1	9.90349	12.2061	12.7367	7.6009	1	0	9.21034	8.88184
311726	Shanghai	311726101	5	1	0	65	1	1	6.21461	8.69968	11.0604	8.00637	1	0	0	7.78322
311731	Shanghai	311731101	3	1	1	36	4	1	8.9872	12.2061	11.8494	8.51719	1	1	0	8.47637
311733	Shanghai	311733101	3	1	0	39	4	1	7.6009	11.5129	11.6844	9.21034	1	1	8.00637	8.04559
311736	Shanghai	311736101	5	1	1	31	6	1	9.21034	12.6115	14.7942	11.2898	1	1	0	8.18869
311737	Shanghai	311737101	2	1	0	55	2	1	6.90775	10.8198	11.6953	8.51719	1	0	8.51719	7.78322
311750	Shanghai	311750101	3	1	0	61	3	1	8.00637	6.90876	11.2997	8.9872	1	0	0	6.57925
311753	Shanghai	311753101	5	1	0	59	4	1	10.3089	12.8992	12.194	9.90349	1	0	0	8.96188
311755	Shanghai	311755101	2	1	0	65	1	1	8.00637	11.8494	11.105	6.90775	1	0	8.00637	6.98472
311758	Shanghai	311758101	3	1	0	70	1	1	6.39693	0	10.8799	9.21034	1	0	0	7.09008
311763	Shanghai	311763101	2	1	0	70	1	1	6.90775	0	11.0914	7.6009	1	0	8.00637	7.09008
311774	Shanghai	311774101	6	1	1	59	4	1	9.79813	12.2061	13.9465	8.00637	1	1	0	7.09008
311781	Shanghai	311781101	4	1	0	44	3	1	9.21034	12.6115	11.7002	8.51719	1	0	0	8.04559
311792	Shanghai	311792101	3	1	1	45	2	1	6.90775	9.21044	11.8776	8.51719	1	1	8.9872	8.69951
311800	Shanghai	311800102	2	1	0	47	1	1	7.6009	9.90354	11.5129	8.29405	1	1	9.90349	8.69951
311802	Shanghai	311802103	6	1	1	28	3	1	8.00637	8.51739	12.3014	9.39266	1	1	7.09008	8.69951
311805	Shanghai	311805101	2	1	1	50	3	1	8.51719	9.21044	11.5945	8.51719	1	1	8.51719	8.18869
311814	Shanghai	311814501	3	1	0	25	3	1	7.31322	10.309	11.8494	8.51719	1	0	0	8.18869
311815	Shanghai	311815101	4	1	1	39	3	1	5.70378	13.017	11.5129	8.00637	1	1	7.6009	6.86693
311817	Shanghai	311817431	3	1	1	25	3	0	6.68461	11.0021	12.0317	6.68461	1	1	8.00637	7.2724
311833	Shanghai	311833101	2	1	0	54	5	1	10.8198	6.90876	11.9382	8.00637	1	1	8.00637	7.43367
311838	Shanghai	311838101	3	1	0	54	6	1	8.51719	11.835	12.1259	8.51719	1	1	9.21034	7.96555
311865	Shanghai	311865101	5	1	0	68	1	1	8.00637	12.7068	12.1756	8.00637	1	0	0	7.78322
311870	Shanghai	311870102	5	1	0	66	2	1	9.61581	13.8155	12.9499	8.51719	1	0	0	8.18869
311874	Shanghai	311874101	5	1	0	59	3	1	6.90775	13.3047	12.2443	7.82405	1	1	0	7.67786
311877	Shanghai	311877101	3	1	1	67	3	1	6.21461	12.6115	12.3967	8.51719	1	0	8.00637	7.09008
311880	Shanghai	311880104	5	1	1	47	6	1	8.9872	10.5967	12.3926	8.00637	1	1	0	8.47637
311891	Shanghai	311891101	6	1	1	56	4	1	11.5129	13.1224	12.7343	10.3089	1	0	0	8.69951
311892	Shanghai	311892103	4	1	0	39	6	1	9.90349	6.90876	11.9316	7.6009	1	1	0	6.86693
311894	Shanghai	311894101	4	1	1	55	4	1	9.90349	13.8155	12.6761	8.51719	1	1	0	9.39266
311908	Shanghai	311908101	5	1	1	64	2	1	4.60517	8.51739	11.9954	9.61581	1	1	0	7.78322
311918	Shanghai	311918103	3	1	0	49	2	1	7.6009	9.21044	11.1563	6.90775	1	1	0	7.50879
311926	Shanghai	311926102	2	1	1	73	3	1	5.70378	11.0021	10.9296	8.29405	1	1	0	0
311927	Shanghai	311927101	1	1	1	79	1	0	5.29832	0	10.9206	9.21034	1	0	0	0
311929	Shanghai	311929101	4	1	1	45	2	1	6.90775	12.4292	11.7361	8.51719	1	1	0	7.56008
311931	Shanghai	311931101	2	1	0	70	3	1	8.92266	10.8198	11.0268	9.61581	1	0	0	7.78322
311933	Shanghai	311933101	2	1	1	73	1	1	7.6009	10.309	10.8198	9.61581	1	1	0	7.78322
311936	Shanghai	311936105	2	1	0	63	2	1	7.6009	12.2061	11.5129	9.61581	1	1	0	7.67786
311939	Shanghai	311939101	2	1	0	73	2	1	8.9872	9.90354	10.8513	8.69951	1	0	0	4.09434
311955	Shanghai	311955101	2	1	0	67	2	1	9.21034	13.1224	11.766	8.9872	1	1	0	7.2724
311960	Shanghai	311960102	4	1	1	51	3	1	8.51719	13.8155	11.9184	9.90349	1	1	0	8.69951
311964	Shanghai	311964102	4	1	0	44	3	1	7.6009	11.5129	11.8451	8.69951	1	1	0	7.78322
311968	Shanghai	311968102	3	1	1	70	1	1	7.09008	8.51739	10.7122	9.21034	1	1	0	8.00637
311970	Shanghai	311970103	4	1	0	65	1	1	8.29405	0	11.6263	8.9872	1	1	0	8.00637
311971	Shanghai	311971101	5	1	0	54	1	1	6.90775	0	11.6614	8.69951	1	1	0	8.69951
311972	Shanghai	311972102	2	1	0	67	2	1	7.82405	9.21044	10.6736	8.51719	1	0	6.68461	6.57925
311973	Shanghai	311973432	5	1	0	74	2	1	8.85366	12.7657	11.0413	10.1266	1	0	0	8.29004
311979	Shanghai	311979101	5	1	1	56	4	1	9.90349	11.1563	12.4292	8.51719	1	1	0	10.0858
311980	Shanghai	311980101	4	1	0	61	2	0	9.90349	14.5087	12.2061	9.90349	1	0	8.51719	7.87853
311984	Shanghai	311984101	1	1	0	65	1	0	6.90775	0	10.6066	9.90349	1	0	0	7.09008
311987	Shanghai	311987103	6	1	1	39	5	1	6.90775	13.1224	12.4292	8.51719	1	1	0	8.69951
311989	Shanghai	311989103	3	1	1	51	2	0	6.68461	10.8198	11.3621	9.21034	1	1	6.90775	8.69951
311993	Shanghai	311993102	5	1	1	62	4	1	6.90775	0	12.1007	8.51719	1	0	0	8.69951
311995	Shanghai	311995103	4	1	1	45	3	1	6.90775	12.1007	11.72	8.51719	1	1	0	7.49554
311997	Shanghai	311997101	6	1	0	46	5	1	9.21034	0	12.2061	9.21034	1	1	0	8.69951
311998	Shanghai	311998106	4	1	0	48	3	0	7.6009	10.8198	11.5899	9.21034	1	1	0	8.69951
312000	Shanghai	312000102	2	1	1	55	2	1	6.90775	11.9184	12.6115	9.21034	1	1	0	6.98472
312002	Shanghai	312002105	7	1	0	34	6	1	9.21034	11.5129	12.3545	9.39266	1	1	0	7.09008
312004	Shanghai	312004103	7	1	0	31	5	1	9.21034	12.2061	12.216	9.90349	1	1	0	8.69951
312006	Shanghai	312006104	4	1	0	55	4	1	8.29405	10.309	12.1736	9.21034	1	0	0	8.47637
312028	Zhejiang	312028101	6	0	1	49	2	1	6.21461	0	12.1074	8.29405	1	1	0	8.18869
312035	Shanghai	312035102	3	0	0	30	4	1	8.00637	9.21044	11.9184	8.51719	1	1	8.00637	7.49554
312036	Shanghai	312036101	3	0	0	37	4	1	7.6009	11.5129	11.7943	8.00637	1	1	9.04782	7.49554
312054	Shanghai	312054101	2	0	1	69	2	1	10.1266	11.5129	10.8198	8.9872	1	0	0	6.86693
312055	Shanghai	312055102	4	1	0	54	3	0	9.4727	11.6953	15.241	9.61581	1	1	0	8.47637
312057	Shanghai	312057102	3	0	1	59	3	1	6.90775	11.9184	11.2898	7.6009	1	1	0	5.8861
312059	Shanghai	312059102	2	0	1	55	1	1	9.21034	0	12.6761	8.69951	1	1	0	6.86693
312082	Shanghai	312082101	5	0	1	65	3	1	8.51719	11.5129	11.6351	8.69951	1	1	0	8.69951
312089	Shanghai	312089101	3	1	1	67	3	1	9.90349	12.1007	11.4595	8.29405	1	0	7.93738	7.09008
312090	Shanghai	312090101	5	1	1	51	2	1	8.00637	0	11.5129	9.21034	1	1	0	8.69951
312096	Shanghai	312096101	2	1	1	64	2	1	9.21034	0	11.1471	9.21034	1	0	0	7.49554
312101	Shanghai	312101102	5	1	1	62	1	1	8.51719	0	12.5947	9.21034	1	0	0	9.79813
312104	Shanghai	312104102	2	1	1	61	4	1	9.21034	12.4292	11.4511	9.21034	1	0	0	7.09008
312111	Shanghai	312111101	1	1	0	50	3	0	9.21034	10.8198	11.5129	9.21034	1	1	0	8.18869
312121	Shanghai	312121101	2	1	0	60	3	0	5.70378	11.0021	10.4913	9.21034	1	0	8.00637	0
312129	Shanghai	312129104	6	0	1	33	5	1	6.90775	12.2061	12.7326	8.69951	1	1	9.21034	8.69951
312138	Shanghai	312138104	7	0	0	46	3	1	10.8198	0	12.2061	11.2898	1	0	0	9.03599
312148	Shanghai	312148101	5	1	1	64	1	1	8.69951	0	11.9184	9.21034	1	0	0	8.18869
312156	Shanghai	312156104	5	0	1	42	3	1	8.29405	0	12.1389	10.3089	1	1	0	8.18869
312157	Shanghai	312157105	5	0	1	41	5	1	6.90775	9.90354	12.3545	8.00637	1	1	0	8.69951
312173	Shanghai	312173101	5	1	1	63	4	1	10.3089	11.5129	13.2534	9.90349	1	1	0	10.4913
312180	Shanghai	312180101	3	1	1	59	4	1	10.3089	13.1224	11.8204	8.51719	1	0	0	8.18869
312185	Shanghai	312185102	4	1	1	50	4	1	9.90349	0	12.6792	8.51719	1	1	9.21034	8.69951
312188	Shanghai	312188102	3	1	0	38	6	1	7.6009	12.6115	11.6784	8.69951	1	1	0	7.78322
312192	Jiangsu	312192101	3	1	0	41	3	1	8.51719	0	12.8479	10.5966	1	0	7.6009	9.39266
312194	Shanghai	312194431	4	1	0	34	4	1	10.3089	0	12.6115	9.90349	1	1	0	8.18869
312195	Shanghai	312195101	2	1	0	66	3	1	9.61581	11.5129	12.1899	8.69951	1	0	8.18869	7.78322
312200	Shanghai	312200101	5	1	0	65	3	1	9.61581	0	12.5426	10.3089	1	0	0	7.78322
312218	Shanghai	312218101	2	1	0	68	5	1	9.90349	11.5129	12.3371	9.90349	1	1	7.6009	7.09008
312221	Shanghai	312221101	2	1	1	69	4	1	8.00637	9.90354	11.3504	6.90775	1	0	0	7.78322
312223	Shanghai	312223101	4	1	0	54	6	1	8.69951	0	12.1899	8.69951	1	0	8.51719	8.47637
312237	Shanghai	312237101	7	1	1	38	5	1	9.21034	12.2061	13.415	8.51719	1	1	9.21034	8.69951
312241	Shanghai	312241101	2	1	1	86	5	1	6.21461	12.8992	12.8584	7.6009	1	0	11.6952	9.39266
312243	Shanghai	312243101	3	1	0	41	4	1	9.21034	13.1224	13.3847	9.21034	1	1	11.2898	8.96188
312248	Shanghai	312248102	3	1	0	32	6	1	10.1266	12.8992	12.2061	8.51719	1	1	8.9872	7.49554
312268	Shanghai	312268101	5	1	1	64	2	1	8.51719	13.1224	12.409	9.61581	1	0	0	8.69951
312287	Shanghai	312287102	3	1	1	29	4	1	7.6009	11.5129	11.5129	8.00637	1	0	0	8.18869
312291	Shanghai	312291101	3	1	1	44	3	1	8.51719	11.5129	11.2898	9.4727	1	1	0	8.18869
312295	Shanghai	312295101	6	1	0	63	2	0	8.51719	9.21044	11.8494	9.21034	1	0	0	7.78322
312297	Shanghai	312297101	4	1	1	46	3	1	9.90349	11.5129	13.6565	10.3089	1	1	9.90349	9.16952
312303	Shanghai	312303101	2	1	0	65	3	1	7.37776	11.5129	10.3859	9.61581	1	0	0	0
312310	Shanghai	312310101	3	1	0	63	1	1	8.51719	8.98732	12.0347	8.00637	1	1	0	8.00637
312315	Shanghai	312315101	3	1	0	56	4	1	8.51719	12.2061	12.0553	8.9872	1	0	0	8.69951
312321	Shanghai	312321101	2	1	0	72	6	1	10.5966	13.8155	12.0436	8.51719	1	0	0	7.49554
312324	Shanghai	312324101	2	1	1	62	2	1	10.8198	0	12.5426	9.61581	1	1	9.61581	7.78322
312326	Shanghai	312326101	2	1	1	63	5	1	8.69951	12.4292	12.4372	9.21034	1	1	0	8.69951
312327	Shanghai	312327101	3	1	0	54	4	1	8.51719	11.9184	12.2591	8.9872	1	1	0	7.78322
312332	Shanghai	312332102	5	1	0	38	5	1	9.21034	11.5129	12.1442	8.51719	1	1	0	8.18869
312333	Shanghai	312333102	2	1	0	55	3	1	6.90775	10.309	12.0365	10.3089	1	1	0	7.49554
312334	Shanghai	312334103	3	1	1	33	6	0	8.69951	12.6115	12.3458	10.3089	1	1	0	7.78322
312342	Shanghai	312342101	6	0	1	39	6	1	10.8198	12.6115	12.7657	9.61581	1	1	0	9.16952
312344	Shanghai	312344101	3	1	0	44	6	1	10.1659	14.0779	13.3692	11.0021	1	1	0	8.08333
312357	Shanghai	312357102	2	1	0	48	3	1	9.21034	0	11.2898	10.0433	1	0	8.16052	7.78322
312359	Shanghai	312359101	4	1	0	54	3	1	9.21034	8.51739	11.5899	8.51719	1	1	0	7.09008
312363	Shanghai	312363101	3	1	0	49	5	1	10.3089	0	13.1224	8.29405	1	1	8.69951	7.87853
312366	Shanghai	312366103	6	1	1	32	4	1	8.51719	9.90354	12.0444	9.21034	1	1	0	7.62071
312375	Shanghai	312375102	2	1	1	64	2	1	9.21034	0	11.0666	7.31322	1	1	0	7.09008
312378	Shanghai	312378101	2	1	0	58	4	1	5.70378	0	11.6082	7.6009	1	0	0	8.00637
312381	Shanghai	312381102	1	1	0	75	1	1	8.29405	11.0021	10.3673	9.21034	1	0	0	0
312384	Shanghai	312384101	2	1	1	69	2	1	6.90775	0	10.5967	9.21034	1	0	0	0
312392	Shanghai	312392102	2	1	1	66	1	1	5.70378	11.5129	11.0822	8.51719	1	0	0	0
312395	Shanghai	312395101	5	1	0	55	3	1	9.21034	10.8198	12.1317	9.90349	1	1	0	8.47637
312410	Shanghai	312410102	5	0	0	70	2	1	7.6009	0	12.4292	9.90349	1	0	0	7.49554
312412	Shanghai	312412102	3	0	1	72	1	1	7.6009	10.309	11.3096	9.90349	1	0	0	7.09008
312418	Shanghai	312418102	2	0	0	69	1	1	5.29832	9.21044	10.9402	9.21034	1	0	0	6.57925
312422	Shanghai	312422101	5	0	1	69	3	1	6.90775	0	12.4837	9.90349	1	0	0	8.34284
312425	Shanghai	312425551	5	0	1	45	5	0	9.21034	0	11.9184	9.21034	1	1	8.00637	8.00637
312431	Shanghai	312431101	3	0	0	90	1	0	7.6009	11.5129	11.2898	9.61581	1	0	0	7.09008
312435	Shanghai	312435102	2	0	1	75	3	1	7.82405	10.5967	10.309	8.9872	1	0	0	5.48064
312442	Shanghai	312442103	5	1	0	35	3	1	6.90775	11.5327	11.8219	8.00637	1	0	0	7.78322
312446	Shanghai	312446103	4	1	0	30	6	1	9.21034	11.5129	12.2076	8.16052	1	1	0	8.18869
312447	Shanghai	312447101	3	1	0	53	3	1	6.90775	7.6014	10.741	8.51719	1	1	8.00637	7.59085
312454	Shanghai	312454101	3	1	1	41	3	1	7.6009	12.9017	11.7116	7.31322	1	1	7.6009	8.284
312479	Shanghai	312479102	3	1	0	63	4	1	6.21461	9.90354	11.9262	8.6125	1	1	0	7.87853
312521	Shanghai	312521102	2	0	1	55	3	1	8.69951	10.1267	11.0309	7.6009	1	1	9.21034	6.39693
312523	Shanghai	312523101	2	0	1	63	3	1	8.9872	10.9151	10.4013	8.92266	1	1	0	6.17379
312524	Shanghai	312524101	4	1	1	39	6	1	8.00637	0	12.0436	6.90775	1	1	0	8.18869
312535	Shanghai	312535101	2	1	1	79	1	1	7.6009	0	10.4913	8.16052	1	0	8.51719	7.92299
312538	Shanghai	312538104	4	1	0	48	3	1	10.3089	13.3047	12.495	8.51719	1	1	0	7.67786
312540	Shanghai	312540101	2	1	1	54	3	0	8.51719	11.5129	10.8198	8.00637	1	1	7.6009	7.09008
312545	Shanghai	312545101	2	1	0	64	3	1	10.0858	11.9184	11.556	7.6009	1	1	6.90775	7.42655
312552	Shanghai	312552101	2	1	1	66	3	1	6.21461	13.5924	11.3469	8.51719	1	0	9.21034	7.49554
312556	Shanghai	312556101	2	1	1	68	3	1	10.3089	12.2061	11.3145	8.29405	1	0	0	7.49554
312558	Shanghai	312558101	2	1	0	80	1	1	5.70378	11.5129	11.4076	8.41183	1	0	0	0
312559	Shanghai	312559102	2	1	1	74	3	1	6.90775	11.5129	11.7906	10.3089	1	0	0	8.00637
314622	Hunan	314622552	3	1	0	39	6	1	9.21034	0	11.5129	8.29405	1	1	0	8.18869
320001	Jiangsu	320001102	6	1	0	62	1	1	8.29405	10.8198	11.0021	7.6009	1	1	0	7.78322
320005	Jiangsu	320005105	6	1	0	79	1	1	8.29405	0	11.6082	7.6009	1	0	0	7.09008
320018	Jiangsu	320018103	7	1	1	40	4	1	7.6009	11.5129	11.5129	8.00637	1	1	0	8.69951
320020	Jiangsu	320020101	3	1	1	42	4	1	6.90775	11.5129	11.9217	7.6009	1	1	8.00637	8.69951
320022	Jiangsu	320022102	5	1	1	66	1	1	7.6009	0	11.5129	7.6009	1	1	0	7.09008
320029	Jiangsu	320029102	2	1	0	70	1	1	8.69951	10.309	11.5129	8.00637	1	0	11.6082	5.37528
320035	Jiangsu	320035102	6	1	0	50	2	1	7.6009	0	11.7361	6.90775	1	0	0	7.39018
320050	Jiangsu	320050101	4	1	0	39	5	1	8.51719	12.8992	12.2061	6.90775	1	1	0	8.34284
320055	Jiangsu	320055102	4	1	0	54	2	1	6.90775	0	11.5129	8.51719	1	0	0	7.78322
320057	Jiangsu	320057103	3	1	0	22	4	0	7.6009	13.3047	12.2347	8.00637	1	0	7.6009	8.18869
320060	Jiangsu	320060101	5	1	0	51	3	1	8.51719	12.6115	12.4818	9.21034	1	1	0	8.182
320078	Jiangsu	320078101	3	1	1	54	5	1	9.21034	14.221	12.1808	8.00637	1	1	0	8.59415
320107	Jiangsu	320107103	2	0	0	48	2	1	7.6009	11.0021	11.0397	7.6009	1	1	0	8.18869
320112	Jiangsu	320112101	2	0	0	48	4	1	5.29832	0	10.654	8.00637	1	1	6.90775	7.78322
320116	Jiangsu	320116101	4	0	1	33	3	1	8.00637	11.5129	12.1232	8.51719	1	1	0	8.18869
320117	Jiangsu	320117101	2	0	0	54	2	1	5.70378	9.21044	11.0021	9.4727	1	1	0	6.39693
320119	Jiangsu	320119101	5	0	0	41	3	1	8.00637	11.5129	11.9184	7.6009	1	1	0	8.18869
320132	Jiangsu	320132101	5	1	0	63	1	0	7.6009	11.9184	11.1563	7.6009	1	0	5.70378	8.47637
320137	Jiangsu	320137431	4	1	0	30	4	1	5.70378	11.0021	11.8494	8.51719	1	0	0	7.09008
320141	Jiangsu	320141103	6	1	1	33	2	1	7.6009	12.2061	13.6777	8.92266	1	1	12.2061	8.69951
320143	Jiangsu	320143102	4	1	1	50	4	1	6.90775	0	11.5129	8.29405	1	1	6.90775	7.78322
320159	Jiangsu	320159101	3	1	0	42	3	1	6.90775	10.8198	11.3386	8.51719	1	1	8.51719	8.18869
320175	Jiangsu	320175101	3	1	0	61	3	1	10.3089	10.4631	12.4292	9.90349	1	0	0	8.69951
320186	Jiangsu	320186101	5	1	0	53	2	1	7.6009	9.90354	11.2898	9.21034	1	1	9.86266	8.47637
320191	Jiangsu	320191101	4	1	0	40	4	1	4.60517	12.2061	11.0071	7.6009	1	1	7.6009	7.78322
320211	Jiangsu	320211101	3	1	1	47	3	1	6.90775	12.8992	11.3071	8.29405	1	0	8.00637	7.98208
320215	Jiangsu	320215103	5	1	0	44	3	1	7.31322	11.5129	11.7035	8.51719	1	1	8.29405	7.09008
320239	Jiangsu	320239101	3	0	1	74	2	1	6.21461	11.6953	11.6733	7.31322	1	1	9.90349	6.57925
320254	Jiangsu	320254102	2	1	1	62	3	1	9.30565	12.6115	11.8494	9.21034	1	0	0	7.09008
320258	Jiangsu	320258101	5	1	1	57	3	1	9.61581	12.2061	12.3014	9.21034	1	1	8.00637	8.47637
320259	Jiangsu	320259102	3	1	0	48	3	1	8.29405	12.2061	11.6953	9.21034	1	1	8.51719	8.18869
320260	Jiangsu	320260102	3	1	0	48	2	1	6.90775	13.1224	11.1563	9.61581	1	1	6.90775	8.34284
320261	Jiangsu	320261101	6	1	1	68	3	1	7.09008	11.5129	11.5129	8.69951	1	0	0	8.69951
320267	Jiangsu	320267103	5	1	1	45	3	1	8.41183	12.4292	12.4292	8.51719	1	1	0	8.47637
320271	Jiangsu	320271101	2	1	0	57	3	1	6.21461	11.5129	11.1563	8.51719	1	1	7.6009	7.18539
320274	Jiangsu	320274101	3	1	1	54	3	1	8.00637	12.2061	11.9608	8.00637	1	1	8.00637	8.69951
320276	Jiangsu	320276104	5	1	0	28	6	1	8.51719	11.5129	11.4296	9.21034	1	1	0	8.69951
320277	Jiangsu	320277102	5	1	1	52	3	1	9.21034	0	12.6379	9.21034	1	1	0	9.39266
320281	Jiangsu	320281101	2	1	0	56	5	1	8.51719	0	13.1825	8.85366	1	1	0	8.18869
320287	Jiangsu	320287101	5	1	1	29	6	1	8.00637	0	11.9704	9.90349	1	1	0	8.59415
320289	Jiangsu	320289102	3	1	1	52	5	1	8.51719	13.8155	12.4292	8.85366	1	1	0	8.18869
320296	Jiangsu	320296102	3	1	1	50	6	1	8.00637	14.9141	12.5672	8.51719	1	1	9.90349	7.49554
320303	Jiangsu	320303101	2	1	0	71	3	1	6.90775	12.2061	11.7753	8.51719	1	0	7.6009	8.47637
320314	Jiangsu	320314101	3	1	1	40	5	1	8.85366	9.90354	12.2061	8.69951	1	1	7.6009	8.18869
320326	Jiangsu	320326102	3	1	0	54	1	1	9.90349	0	13.308	10.3089	1	1	0	8.88184
320327	Jiangsu	320327101	5	1	1	30	6	1	9.61581	10.8198	12.0167	9.21034	1	1	0	8.69951
320354	Jiangsu	320354103	6	1	0	64	5	1	8.51719	0	12.7742	8.51719	1	0	0	8.69951
320355	Jiangsu	320355103	3	1	1	24	6	0	6.21461	12.2061	11.6046	9.61581	1	1	0	8.47637
320363	Jiangsu	320363102	3	0	0	45	4	1	7.6009	10.1267	12.3014	9.21034	1	1	0	8.00637
320365	Jiangsu	320365101	3	0	1	49	3	1	8.51719	12.2061	11.789	9.21034	1	1	7.6009	8.47637
320367	Jiangsu	320367102	5	0	0	42	3	1	8.85366	12.4292	12.2239	8.29405	1	1	8.51719	8.69951
320370	Jiangsu	320370101	5	0	0	30	5	1	7.6009	9.21044	12.16	9.90349	1	1	7.6009	8.88184
320373	Jiangsu	320373103	5	0	0	64	1	1	8.9872	11.2898	12.2434	8.00637	1	0	7.6009	9.39266
320374	Jiangsu	320374103	5	0	0	31	4	1	8.00637	11.6953	13.6043	9.4727	1	1	0	8.69951
320375	Jiangsu	320375101	5	0	1	47	4	1	7.6009	12.2061	11.7629	9.21034	1	1	9.90349	8.18869
320376	Jiangsu	320376104	6	0	0	52	3	1	8.51719	12.2061	12.1311	9.39266	1	1	0	8.69951
320381	Jiangsu	320381103	3	0	0	54	3	1	6.90775	10.309	11.7035	8.00637	1	1	0	5.8861
320382	Jiangsu	320382103	5	0	0	34	5	1	7.6009	13.1224	11.9184	8.51719	1	1	8.00637	8.69951
320387	Jiangsu	320387101	4	0	1	50	1	1	8.51719	11.9184	11.9184	8.51719	1	1	8.00637	8.1197
321876	Heilongjiang	321876431	3	1	0	29	3	1	7.6009	11.9184	11.4721	7.6009	1	0	6.21461	7.78322
330001	Zhejiang	330001101	3	1	0	45	2	1	8.51719	13.8155	11.6227	8.51719	1	0	0	8.47637
330007	Zhejiang	330007101	4	1	0	37	3	1	7.6009	11.5129	11.5129	9.39266	1	1	0	8.47637
330009	Zhejiang	330009104	6	1	0	46	2	1	9.21034	13.8155	12.5354	10.3089	1	0	0	8.88184
330011	Zhejiang	330011101	1	1	1	45	3	1	8.00637	11.5129	11.3386	7.6009	1	1	0	8.00637
330026	Zhejiang	330026102	3	1	0	49	3	1	8.00637	14.221	11.9829	8.69951	1	0	0	8.34284
330027	Zhejiang	330027102	2	1	0	47	3	1	6.39693	11.9184	10.2542	7.6009	1	1	0	7.09008
330030	Zhejiang	330030101	3	1	0	45	3	1	6.90775	12.8992	15.4379	7.6009	1	0	0	7.78322
330031	Zhejiang	330031101	3	1	1	56	3	0	8.51719	6.90876	11.0219	7.82405	1	1	0	8.47637
330034	Zhejiang	330034101	2	1	1	76	3	1	9.21034	11.5129	10.7537	9.90349	1	0	0	0
330036	Zhejiang	330036102	3	1	0	48	3	1	8.69951	12.6115	11.0021	8.29405	1	1	0	8.18869
330038	Zhejiang	330038101	3	1	1	67	3	1	7.6009	12.2061	11.5327	9.21034	1	0	0	7.2724
330052	Zhejiang	330052101	3	1	1	30	7	0	6.90775	10.8198	12.4292	8.51719	1	1	0	7.49554
330055	Zhejiang	330055101	5	1	0	53	3	1	9.21034	13.4588	13.1224	8.51719	1	0	0	8.69951
330058	Zhejiang	330058105	5	1	0	36	4	1	8.00637	12.4292	12.2227	8.69951	1	1	7.6009	8.25323
330064	Zhejiang	330064103	4	1	0	43	4	1	7.6009	12.2061	12.1035	8.29405	1	1	0	8.69951
330068	Zhejiang	330068103	5	1	0	43	4	1	8.00637	12.4292	11.5278	7.6009	1	1	0	8.00637
330070	Zhejiang	330070101	4	0	1	73	2	0	6.90775	9.90354	11.8277	7.6009	1	0	0	8.18869
330074	Zhejiang	330074105	5	0	0	86	1	0	8.51719	11.5129	12.4304	7.6009	1	0	0	8.69951
330075	Zhejiang	330075101	4	0	0	47	2	1	7.6009	9.90354	11.6953	9.21034	1	1	0	8.69951
330077	Zhejiang	330077102	3	1	0	48	3	1	5.29832	12.6115	11.6953	8.51719	1	1	0	8.18869
330081	Zhejiang	330081102	6	0	0	54	3	1	8.9872	12.2061	12.9945	9.21034	1	1	0	9.16952
330082	Zhejiang	330082102	5	0	1	60	4	1	8.00637	11.5129	12.0228	9.90349	1	1	0	8.69951
330084	Zhejiang	330084433	8	0	0	33	5	1	9.61581	12.2061	13.3847	9.21034	1	1	0	9.57498
330095	Zhejiang	330095104	5	0	1	38	3	1	6.90775	0	11.5646	8.29405	1	1	7.6009	8.69951
330096	Zhejiang	330096103	6	0	1	39	4	1	7.6009	12.6115	12.061	8.9872	1	1	0	8.18869
330100	Zhejiang	330100103	4	0	1	36	5	0	7.6009	12.2061	12.2061	8.51719	1	1	8.51719	9.16952
330101	Zhejiang	330101431	5	1	0	30	4	1	8.85366	8.51739	11.4927	8.51719	1	1	0	8.18869
330104	Zhejiang	330104103	4	1	1	48	3	1	6.39693	12.6115	12.0305	8.51719	1	1	9.54681	7.96555
330106	Zhejiang	330106103	5	1	0	57	4	1	6.90775	11.9184	12.9513	8.51719	1	1	8.00637	8.18869
330108	Zhejiang	330108101	2	1	0	50	4	1	7.31322	13.1224	12.1007	9.21034	1	1	9.39266	8.69951
330112	Zhejiang	330112101	4	1	1	54	3	1	7.6009	12.2061	11.752	8.51719	1	1	8.51719	8.18869
330116	Zhejiang	330116103	5	1	0	47	3	1	9.21034	9.90354	12.6115	9.21034	1	1	0	8.88184
330133	Zhejiang	330133104	4	1	0	32	5	1	8.51719	10.8198	12.3588	8.69951	1	1	0	9.39266
330141	Zhejiang	330141101	3	1	0	69	4	1	8.00637	13.2177	11.5129	9.61581	1	0	0	6.98472
330154	Zhejiang	330154102	3	1	0	43	5	1	8.00637	9.90354	12.8093	9.90349	1	1	8.69951	8.47637
330162	Zhejiang	330162101	3	1	0	47	4	1	8.85366	11.5129	11.1563	9.90349	1	1	9.21034	7.49554
330164	Zhejiang	330164102	3	1	1	59	4	1	7.6009	10.309	11.7646	7.6009	1	1	0	7.78322
330169	Zhejiang	330169101	2	1	1	37	6	1	8.51719	9.90354	12.1007	9.21034	1	1	8.51719	8.18869
330175	Zhejiang	330175101	7	0	1	55	3	1	7.6009	8.51739	12.3763	7.6009	1	1	0	8.18869
330181	Zhejiang	330181101	3	0	1	56	4	1	6.90775	0	10.7364	8.00637	1	1	6.90775	8.47637
330189	Zhejiang	330189101	2	0	1	66	2	1	5.70378	12.6115	11.3457	8.69951	1	1	8.51719	7.09008
330194	Zhejiang	330194102	6	0	1	55	2	1	7.82405	6.90876	11.2772	9.21034	1	1	6.21461	8.47637
330198	Zhejiang	330198102	1	1	1	76	4	1	8.00637	7.6014	9.63443	7.6009	1	0	6.39693	6.98472
330237	Zhejiang	330237101	1	0	1	53	3	1	6.90775	0	10.9781	8.85366	1	1	0	7.09008
330268	Zhejiang	330268103	6	0	1	41	3	1	5.29832	0	12.4316	7.6009	1	1	0	7.96555
330269	Zhejiang	330269102	4	0	1	40	5	1	9.21034	0	12.6115	8.29405	1	1	0	8.69951
330271	Zhejiang	330271101	5	0	1	34	6	1	7.6009	12.6115	12.4833	9.21034	1	1	0	7.67786
330272	Zhejiang	330272101	3	0	1	53	3	1	7.6009	12.2061	11.5327	7.6009	1	1	0	7.78322
330274	Zhejiang	330274101	6	0	1	67	2	1	8.00637	12.6115	11.6953	6.90775	1	0	0	8.47637
330285	Zhejiang	330285501	5	0	0	30	6	1	8.00637	0	12.6115	8.51719	1	1	0	8.88184
330287	Zhejiang	330287101	4	0	0	46	2	1	8.00637	10.1267	12.7657	8.51719	1	1	0	7.78322
330290	Zhejiang	330290104	6	0	1	36	4	1	8.51719	13.1224	12.7657	8.51719	1	1	0	8.69951
330301	Zhejiang	330301101	9	1	1	38	3	1	7.6009	12.7657	12.2061	8.00637	1	1	8.00637	8.47637
330309	Zhejiang	330309101	5	1	0	35	3	1	8.00637	10.309	12.1823	7.6009	1	1	0	8.18869
330310	Zhejiang	330310431	9	1	0	31	6	1	7.6009	11.9184	12.7657	7.09008	1	1	6.21461	8.88184
330350	Zhejiang	330350101	3	1	0	54	2	1	6.21461	11.2898	11.5259	8.00637	1	1	6.21461	8.00637
330371	Zhejiang	330371104	6	0	1	56	2	1	10.3089	13.3047	13.4588	9.61581	1	1	9.90349	9.48797
336155	Shandong	370074103	3	0	0	32	5	1	6.90775	10.8198	10.8198	8.00637	1	0	8.51719	8.18869
340002	Anhui	340002101	3	1	0	45	2	1	7.6009	9.90354	11.5598	8.00637	1	1	0	8.69951
340007	Anhui	340007102	4	1	0	34	3	1	8.29405	12.6115	11.1563	8.00637	1	0	0	8.4198
340020	Anhui	340020101	7	1	1	48	2	1	5.29832	7.6014	11.0831	8.51719	1	1	0	8.69951
340047	Anhui	340047101	4	0	1	47	2	1	6.21461	9.90354	11.644	8.51719	1	1	7.6009	8.47637
340057	Anhui	340057102	6	0	0	64	1	1	6.17379	0	11.0071	8.00637	1	0	0	7.49554
340059	Anhui	340059102	3	0	1	33	3	1	7.6009	11.0021	11.8494	7.82405	1	1	0	8.47637
340061	Anhui	340061103	3	0	0	45	1	1	9.90349	0	11.6307	8.9872	1	1	0	8.88184
340080	Anhui	340080102	3	1	1	55	3	1	5.70378	9.21044	11.0104	8.29405	1	1	0	6.39693
340084	Anhui	340084101	2	1	1	66	1	0	5.29832	0	9.10509	8.41183	1	0	0	6.17379
340092	Anhui	340092103	2	1	1	27	6	0	8.00637	9.90354	11.5473	8.51719	1	1	0	7.49554
340096	Anhui	340096102	2	1	1	68	5	1	9.39266	10.8198	11.7545	8.69951	1	0	10.8198	7.78322
340099	Anhui	340099101	4	1	0	40	3	1	8.29405	8.98732	12.6248	8.85366	1	1	9.4727	8.18869
340135	Anhui	340135102	3	1	0	39	5	1	7.6009	9.21044	12.0436	8.51719	1	1	7.6009	7.78322
340138	Anhui	340138102	4	1	1	38	3	0	6.90775	11.2898	12.4684	8.00637	1	1	0	8.47637
340144	Anhui	340144101	3	1	0	37	3	1	7.6009	10.309	11.9512	8.00637	1	1	8.00637	8.42508
340161	Anhui	340161101	2	1	1	71	1	1	8.51719	0	9.90354	8.51719	1	0	0	6.39693
340165	Anhui	340165101	3	1	1	53	3	1	8.00637	10.8198	10.9041	8.29405	1	1	0	8.47637
340167	Anhui	340167102	3	0	0	47	2	1	11.1562	12.7657	14.2855	9.21034	1	1	12.2061	9.16952
340170	Anhui	340170101	5	1	1	66	2	1	8.85366	10.309	12.4292	9.90349	1	0	0	8.69951
340172	Anhui	340172101	5	1	1	62	4	1	8.85366	9.21044	11.5129	9.21034	1	1	6.90775	7.78322
340182	Anhui	340182101	2	1	1	66	1	1	7.6009	11.9184	10.7144	8.51719	1	1	0	7.49554
340185	Anhui	340185104	4	1	0	45	2	1	5.29832	0	11.0557	8.00637	1	1	0	7.78322
340191	Anhui	340191102	5	1	0	55	2	1	8.69951	9.21044	12.6115	10.8198	1	1	8.85366	8.88184
340205	Anhui	340205102	2	0	0	69	1	1	5.29832	9.61587	9.61587	7.82405	1	1	7.6009	7.09008
340238	Anhui	340238101	5	1	1	28	4	1	7.6009	0	11.9892	8.51719	1	1	7.6009	8.47637
340240	Anhui	340240531	6	1	1	40	4	1	6.90775	12.7657	11.9184	9.21034	1	1	7.6009	8.18869
340252	Anhui	340252101	5	1	0	52	1	1	6.90775	10.5967	12.0436	9.21034	1	0	6.90775	8.47637
340256	Anhui	340256101	5	1	1	48	4	1	6.90775	10.8198	11.8008	9.61581	1	1	7.31322	7.78322
340258	Anhui	340258101	4	1	1	50	5	1	6.90775	11.5129	11.5029	8.85366	1	1	6.90775	7.78322
340261	Anhui	340261102	3	1	1	66	2	1	7.31322	10.309	11.6994	9.21034	1	1	6.90775	9.39266
340262	Anhui	340262101	2	1	1	56	2	1	7.31322	11.5129	11.644	9.21034	1	1	0	8.18869
340263	Anhui	340263101	5	1	1	54	5	1	9.21034	12.6115	12.1548	9.21034	1	1	0	8.69951
340264	Anhui	340264102	6	1	1	41	5	1	8.51719	10.8198	12.0198	8.00637	1	1	0	7.78322
340283	Anhui	340283102	3	1	0	52	4	1	8.51719	11.7753	11.5425	9.21034	1	0	0	7.09008
340285	Anhui	340285101	4	1	1	46	6	1	6.68461	9.79818	12.2061	10.1266	1	1	9.61581	8.18869
340292	Anhui	340292102	6	1	1	47	2	1	8.85366	11.2898	11.0021	10.3089	1	1	0	8.47637
340297	Anhui	340297101	5	1	1	50	2	1	8.51719	10.8198	11.6614	8.69951	1	1	0	7.78322
340302	Anhui	340302102	5	1	1	32	3	1	7.31322	12.2061	11.9184	8.51719	1	1	0	7.78322
340308	Anhui	340308102	3	1	1	45	3	1	6.39693	8.51739	11.0349	9.68034	1	0	0	6.39693
340314	Anhui	340314101	4	1	1	51	2	1	5.99146	10.8198	10.8198	9.21034	1	1	0	7.09008
340319	Anhui	340319103	3	1	0	61	1	1	6.90775	11.8494	10.5967	9.61581	1	1	6.90775	7.09008
340328	Anhui	340328101	6	0	0	32	3	1	7.6009	9.90354	12.2061	10.3089	1	1	0	8.18869
340332	Anhui	340332103	8	0	1	52	3	1	7.6009	13.5924	12.8992	10.3089	1	1	9.21034	6.7334
340346	Anhui	340346101	2	0	1	63	2	1	6.21461	11.5129	10.5967	9.90349	1	1	0	5.8861
340348	Anhui	340348103	4	0	0	47	2	1	6.39693	11.5129	11.3528	9.21034	1	1	8.00637	8.88184
340349	Anhui	340349101	2	0	1	54	3	1	6.13123	0	10.8198	9.54681	1	1	0	7.78322
340360	Anhui	340360103	6	1	1	40	6	1	7.6009	9.90354	12.2453	8.00637	1	1	6.90775	6.86693
340363	Anhui	340363103	5	0	1	39	6	1	7.6009	11.9184	11.5129	9.79813	1	1	6.90775	7.78322
340364	Anhui	340364101	2	0	1	59	4	1	6.90775	10.5967	9.90354	8.29405	1	1	6.39693	7.78322
340366	Anhui	340366101	4	1	0	41	3	1	6.39693	0	11.1563	8.51719	1	1	0	7.78322
343854	chongqing	500237103	1	0	0	29	3	1	7.6009	0	11.1844	8.00637	0	1	8.29405	8.18869
346015	Jilin省	220326102	1	1	1	22	3	0	6.39693	0	10.4631	7.6009	1	0	0	7.09008
346160	Guangdong	520279105	4	1	1	37	6	1	9.21034	11.5129	12.6115	7.6009	1	1	8.51719	8.18869
350009	Fujian	350009103	6	1	1	34	6	1	6.90775	11.9184	12.6165	7.6009	1	1	7.6009	8.88184
350013	Fujian	350013102	5	1	0	63	1	1	7.6009	8.0067	10.7664	9.21034	1	1	0	7.78322
350026	Fujian	350026105	7	1	1	42	1	1	9.21034	11.5129	11.5129	8.29405	1	1	7.6009	8.18869
350043	Fujian	350043101	3	0	1	51	2	1	7.6009	11.0021	11.8494	6.90775	1	1	0	7.49554
350065	Guangdong	350065104	5	1	1	24	3	0	8.6125	0	12.0725	7.6009	1	1	9.90349	8.47637
350072	Fujian	350072101	5	1	0	30	3	1	8.51719	10.5967	11.9186	7.6009	1	1	0	9.16952
350075	Fujian	350075105	8	1	0	34	3	1	9.21034	8.0067	10.309	8.00637	1	1	9.21034	8.18869
350101	Fujian	350101101	4	0	1	48	3	1	8.69951	3.43399	11.5129	8.00637	1	1	0	8.15133
350113	Fujian	350113106	2	1	1	29	5	0	7.6009	11.9184	12.7657	8.51719	1	1	0	7.78322
350123	Fujian	350123101	2	0	1	77	1	1	5.70378	8.51739	9.21044	8.69951	1	1	0	7.49554
350125	Fujian	350125502	5	0	0	34	4	1	8.00637	10.8198	12.5093	8.00637	1	0	8.69951	8.18869
350148	Fujian	350148101	2	1	0	61	2	1	8.51719	10.309	12.0436	6.39693	1	0	7.6009	7.2724
350150	Fujian	350150101	3	1	0	43	3	1	6.21461	11.5129	11.1844	9.21034	1	1	6.90775	8.18869
350152	Fujian	350152105	5	1	0	36	4	1	7.6009	11.9184	12.4131	7.82405	1	1	0	7.2724
350154	Fujian	350154431	5	1	1	39	5	1	8.51719	9.21044	12.0317	10.8198	1	1	7.6009	8.00637
350177	Fujian	350177103	7	0	1	38	4	1	6.90775	11.9184	11.0054	8.51719	1	1	6.21461	8.18869
350181	Fujian	350181104	5	0	0	37	3	1	4.60517	11.9184	10.8198	7.6009	1	1	0	8.18869
350184	Fujian	350184101	5	0	1	66	2	1	8.00637	10.8198	12.2549	8.9872	1	1	0	8.18869
350190	Fujian	350190102	3	1	0	39	3	1	6.90775	0	10.8198	7.6009	1	1	7.6009	7.09008
350194	Fujian	350194101	4	0	1	43	3	1	8.69951	11.5129	11.5129	9.21034	1	1	8.51719	7.49554
350388	Guizhou	520129103	5	1	0	33	6	1	8.51719	12.2061	12.6115	8.29405	0	1	0	9.39266
354524	sichuan	510116103	3	1	0	28	5	1	6.90775	9.21044	11.681	8.29405	0	1	0	7.78322
356290	Shanghai	311027103	2	1	0	32	6	1	9.90349	12.2061	11.6953	8.51719	1	1	8.41183	8.69951
360012	Jiangxi	360012102	3	1	0	37	4	1	7.31322	9.61587	11.9184	7.6009	1	1	8.00637	7.42655
360013	Jiangxi	360013101	13	1	0	56	3	1	8.16052	0	12.4987	8.51719	1	1	0	8.04559
360034	Jiangxi	360034104	6	1	0	43	2	1	6.90775	12.2061	11.2898	8.00637	1	1	0	8.18869
360035	Jiangxi	360035102	7	1	0	55	1	1	6.90775	11.9829	12.2587	7.6009	1	0	8.29405	8.47637
360039	Jiangxi	360039101	5	1	0	43	3	1	7.6009	9.21044	10.8198	7.6009	1	1	8.00637	8.18869
360048	Jiangxi	360048101	4	1	0	44	2	1	5.99146	12.6115	11.1761	8.00637	1	1	0	8.18869
360058	Jiangxi	360058101	4	1	1	52	4	1	9.39266	10.309	11.0021	8.51719	1	1	10.4913	7.2724
360061	Jiangxi	360061101	6	0	1	64	3	1	6.90775	13.9978	12.7984	6.90775	1	1	0	8.69951
360062	Jiangxi	360062101	6	0	0	71	1	0	5.19296	0	11.2385	6.39693	1	0	0	6.86693
360065	Jiangxi	360065101	3	0	1	52	4	1	6.90775	0	11.9531	8.00637	1	1	6.90775	7.78322
360069	Jiangxi	360069102	4	0	1	36	2	1	7.6009	11.9184	11.4142	6.39693	1	1	0	8.69951
360074	Jiangxi	360074102	5	0	0	40	2	1	7.31322	11.0021	11.722	7.6009	1	1	9.21034	8.18869
360095	Jiangxi	360095103	10	0	1	37	2	1	5.70378	10.8198	11.0892	7.6009	1	1	0	8.47637
360112	Jiangxi	360112104	15	1	1	34	3	1	7.6009	9.90354	11.0255	6.90775	1	1	0	8.47637
360124	Jiangxi	360124102	4	0	0	62	1	1	6.90775	9.90354	9.90063	8.51719	1	1	0	8.41183
360125	Jiangxi	360125101	2	1	1	54	4	1	8.9872	10.8198	10.8396	8.51719	1	1	7.6009	7.78322
360126	Jiangxi	360126101	4	1	0	39	3	1	7.6009	11.0021	11.8241	9.61581	1	1	0	7.78322
360146	Jiangxi	360146101	7	0	1	37	2	1	5.70378	10.5967	10.4574	9.21034	1	1	0	8.47637
360185	Jiangxi	360185101	4	0	1	65	2	1	5.99146	6.90876	10.0433	9.21034	1	1	5.70378	8.69951
360222	Jiangxi	360222101	4	1	1	63	2	1	6.90775	8.51739	9.27809	8.51719	1	0	0	6.39693
360223	Jiangxi	360223104	2	0	0	41	2	1	7.6009	10.8198	12.2061	8.00637	1	1	0	8.18869
360247	Jiangxi	360247101	4	0	1	53	1	1	5.70378	0	10.9954	7.6009	1	1	0	7.09008
360256	Jiangxi	360256102	6	0	0	32	3	1	6.90775	8.0067	11.3048	8.00637	1	1	6.90775	8.00637
360264	Jiangxi	360264101	4	1	1	52	5	1	7.82405	12.6115	12.3884	7.82405	1	1	8.51719	8.88184
360273	Jiangxi	360273101	6	1	1	64	5	1	9.90349	12.6115	12.0952	6.90775	1	0	8.00637	8.18869
360277	Jiangxi	360277101	6	1	1	62	6	1	8.6125	0	13.7579	9.21034	1	0	7.82405	8.69951
360278	Jiangxi	360278102	3	1	1	52	3	1	7.31322	12.2061	11.5129	7.6009	1	0	10.4913	6.80239
360283	Jiangxi	360283102	2	1	0	50	4	1	9.61581	0	11.2438	8.9872	1	0	0	9.10498
360288	Jiangxi	360288101	3	1	0	41	4	1	8.77956	11.3504	11.1563	8.29405	1	1	7.6009	7.49554
360289	Jiangxi	360289101	7	0	1	61	4	1	7.6009	8.85381	11.4363	8.00637	1	1	7.86327	8.88184
360297	Jiangxi	360297101	3	0	1	48	3	1	6.90775	0	11.0021	8.85366	1	1	7.6009	7.78322
360304	Jiangxi	360304101	5	0	1	40	3	1	7.31322	10.8198	10.5967	7.82405	1	1	6.90775	8.10168
360310	Jiangxi	360310101	5	1	1	69	1	1	7.6009	0	8.51739	8.00637	1	1	7.6009	8.69951
360312	Jiangxi	360312106	9	0	1	75	2	1	7.6009	5.70711	12.1007	9.61581	1	1	7.6009	6.39693
360328	Jiangxi	360328102	3	0	1	50	2	1	6.90775	12.2061	11.6994	5.99146	1	1	0	7.78322
360344	Jiangxi	360344103	7	1	1	31	6	1	7.6009	0	11.2253	8.00637	1	1	0	9.16952
370016	Shandong	370016101	4	1	1	48	3	1	7.6009	10.5967	11.26	6.90775	1	1	0	8.18869
370019	Shandong	370019102	3	1	1	37	4	1	6.90775	10.309	11.0791	7.31322	1	1	0	7.09008
370022	Shandong	370022102	3	1	0	45	3	1	5.70378	12.2061	11.5129	8.51719	1	1	9.90349	7.78322
370031	Shandong	370031102	3	1	0	63	3	1	7.78322	0	9.90354	8.00637	1	1	0	4.78749
370037	Shandong	370037101	2	1	1	71	3	1	9.21034	0	11.696	8.51719	1	1	7.6009	2.48491
370046	Shandong	370046102	2	1	1	63	4	1	7.6009	11.5129	11.3013	6.90775	1	0	8.51719	6.57925
370096	Shandong	370096102	3	1	0	50	3	1	6.68461	11.7753	10.779	8.51719	1	1	0	7.78322
370116	Shandong	370116101	4	1	0	37	3	1	6.90775	9.90354	10.5967	8.51719	1	1	0	7.78322
370120	Shandong	370120101	4	1	0	40	4	1	8.00637	12.2061	11.9184	8.00637	1	1	7.6009	9.39266
370136	Shandong	370136101	4	1	1	43	4	1	8.69951	8.51739	13.2231	9.90349	1	1	0	7.78322
370181	Shandong	370181101	3	1	1	39	3	1	5.29832	11.4076	11.1563	8.00637	1	1	0	7.09008
370184	Shandong	370184102	5	1	1	53	2	1	4.60517	0	10.7364	7.6009	1	1	0	7.78322
370188	Shandong	370188102	6	1	1	58	4	1	6.90775	11.2898	11.4899	9.21034	1	1	0	8.69951
370191	Shandong	370191101	6	1	1	59	1	1	6.21461	10.8198	12.2061	8.29405	1	1	0	7.78322
370196	Shandong	370196101	2	1	1	80	4	1	8.16052	10.309	11.3386	8.51719	1	0	9.21034	7.09008
370201	Shandong	370201101	2	0	1	63	3	1	3.91202	11.0021	10.8198	7.6009	1	1	0	5.8861
370203	Shandong	370203102	4	0	0	45	3	1	6.90775	13.3847	11.4721	6.90775	1	1	6.90775	7.78322
370205	Shandong	370205531	8	0	0	32	3	1	7.6009	10.8198	11.3215	7.6009	1	1	8.51719	7.49554
370211	Shandong	370211101	4	0	1	43	2	1	5.85793	9.90354	11.7621	6.90775	1	1	6.21461	6.86693
370214	Shandong	370214101	5	0	0	55	4	1	6.21461	11.9184	10.8198	8.51719	1	1	6.90775	7.49554
370232	Shandong	370232102	6	0	0	51	2	1	6.90775	0	11.1925	8.00637	1	1	6.90775	7.78322
370241	Shandong	370241102	2	0	0	63	1	1	5.29832	9.21044	9.90354	8.00637	1	1	8.00637	0
370250	Shandong	370250101	2	0	1	55	2	1	6.39693	9.90354	10.3735	7.6009	1	1	6.90775	6.17379
370298	Shandong	370298101	3	0	0	43	3	1	6.68461	11.2898	10.8298	8.00637	1	1	8.51719	7.78322
370327	Shandong	370327102	3	1	0	51	3	1	8.51719	11.5129	11.2898	7.6009	1	1	8.51719	8.18869
370337	Shandong	370337101	2	0	0	49	1	1	4.60517	6.21661	11.0021	7.6009	1	1	0	6.57925
370341	Shandong	370341102	2	0	0	60	4	1	8.69951	12.2061	11.5129	9.21034	1	0	8.51719	8.47637
370383	Shandong	370383101	3	0	0	52	4	1	6.90775	11.5129	11.0021	8.69951	1	1	8.51719	8.18869
370406	Shandong	370406101	5	0	1	67	3	1	7.6009	0	11.9184	6.21461	1	1	8.51719	8.69951
370410	Shandong	370410101	3	0	0	36	3	1	8.00637	12.2061	12.4412	8.69951	1	1	9.21034	8.18869
370413	Shandong	370413102	2	0	0	48	2	1	9.21034	9.21044	11.5129	9.21034	1	1	0	8.18869
370429	Shandong	370429101	4	1	0	49	3	1	6.90775	8.51739	11.3964	8.00637	1	1	0	8.18869
370431	Shandong	370431102	3	1	0	36	3	1	7.6009	10.309	10.3735	6.90775	1	1	0	7.09008
370434	Shandong	370434501	5	1	0	28	5	1	8.00637	12.2061	11.6263	9.21034	1	1	9.21034	7.78322
370483	Shandong	370483102	3	1	1	61	5	1	6.90775	0	12.3502	9.21034	1	1	11.2252	7.78322
370487	Shandong	370487102	3	1	0	50	4	1	8.00637	9.90354	11.6527	8.51719	1	1	7.6009	7.2724
370489	Shandong	370489101	2	1	1	75	5	1	8.51719	12.4292	11.2898	8.00637	1	0	9.90349	7.09008
370490	Shandong	370490101	3	1	1	50	5	1	8.69951	11.5129	11.9184	8.9872	1	1	8.69951	8.34284
370491	Shandong	370491102	3	1	0	46	6	1	8.51719	10.309	11.8494	9.21034	1	1	8.69951	7.78322
370497	Shandong	370497101	2	1	1	70	2	1	7.6009	11.2898	11.1563	8.29405	1	0	0	7.09008
370499	Shandong	370499101	3	1	1	61	2	1	6.90775	11.0021	11.0729	7.6009	1	0	0	7.78322
370506	Shandong	370506101	6	1	1	38	5	1	6.90775	13.8155	13.8155	8.00637	1	1	6.90775	9.03599
370507	Shandong	370507101	3	1	1	43	4	1	5.70378	10.309	11.1125	7.82405	1	1	0	7.09008
370508	Shandong	370508102	4	1	1	36	3	1	4.60517	9.21044	10.8198	6.90775	1	1	6.68461	7.78322
370539	Shandong	370539101	4	0	1	57	5	1	5.70378	10.8198	11.2935	9.90349	1	1	0	6.96224
370545	Shandong	370545101	4	0	0	48	2	1	7.6009	11.0021	11.0021	8.00637	1	1	0	7.35244
370549	Shandong	212034431	6	0	0	32	6	1	7.6009	11.1563	11.783	8.00637	1	1	8.51719	8.18869
370560	Shandong	370560101	4	0	1	49	2	1	8.29405	10.8198	10.5545	6.90775	1	1	0	6.86693
370566	Shandong	370566101	5	1	1	40	4	1	8.00637	12.2061	11.6953	8.51719	1	1	0	7.78322
370568	Shandong	370568101	4	1	0	47	2	1	5.70378	12.6115	11.5129	8.69951	1	0	6.90775	8.69951
370578	Shandong	370578102	3	1	1	45	2	1	8.51719	10.309	11.7167	8.85366	1	1	0	7.49554
370584	Shandong	370584102	2	1	0	72	2	1	6.90775	9.90354	10.1267	8.51719	1	0	0	5.48064
370593	Shandong	370593101	4	1	1	53	3	1	3.68888	10.5967	10.309	8.29405	1	1	0	7.09008
370594	Shandong	370594431	3	1	0	35	3	1	5.70378	9.21044	11.4098	6.90775	1	0	0	7.49554
370621	Shandong	370621551	6	0	0	24	3	1	7.6009	12.2061	12.3884	8.51719	1	0	0	7.78322
370650	Shandong	370650102	4	1	0	44	5	1	8.51719	10.8198	11.0698	8.51719	1	1	9.39266	7.83201
370669	Shandong	370669101	4	1	1	38	6	1	8.29405	11.9184	11.5617	8.00637	1	1	8.00637	7.78322
370676	Shandong	370676102	3	1	1	60	5	1	8.69951	12.4292	12.5062	9.21034	1	0	9.21034	7.2724
370677	Shandong	370677101	3	1	1	74	2	1	6.39693	9.61587	10.8396	9.61581	1	0	0	7.78322
370679	Shandong	370679101	4	1	1	33	6	1	8.51719	12.6115	12.6115	9.21034	1	1	9.21034	8.47637
370683	Shandong	370683102	2	1	0	57	5	0	8.92266	10.8198	11.4076	8.85366	1	1	8.69951	7.09008
370686	Shandong	370686101	3	1	0	40	4	1	6.90775	12.2061	11.3386	8.00637	1	1	0	8.18869
370742	Shandong	370742101	2	0	1	69	2	1	6.90775	11.0021	10.309	5.29832	1	1	0	7.09008
370743	Shandong	370743101	5	0	1	46	3	1	7.6009	8.51739	11.8056	8.69951	1	1	0	8.18869
370750	Shandong	370750101	2	1	1	47	3	1	8.51719	10.5967	11.1563	8.00637	1	1	8.00637	6.7334
370760	Shandong	370760431	3	1	0	38	6	1	7.6009	10.5967	11.816	8.00637	1	1	0	7.78322
370762	Shandong	370762101	5	1	0	74	2	1	7.6009	12.6115	11.7753	7.6009	1	0	7.6009	7.78322
370794	Shandong	370794101	3	1	1	57	3	1	6.90775	12.6115	10.309	8.51719	1	0	0	7.78322
370795	Shandong	370795101	5	1	1	76	2	1	6.21461	11.5129	11.2898	8.00637	1	0	0	7.78322
370796	Shandong	370796101	3	1	0	50	1	1	6.90775	11.5129	11.4076	8.29405	1	1	0	7.09008
370799	Shandong	370799101	2	1	1	54	3	1	6.21461	11.5129	10.5967	9.21034	1	0	6.90775	7.78322
371523	Liaoning	211035101	3	0	0	35	3	1	7.6009	10.309	11.2898	7.6009	1	0	0	7.78322
376702	Liaoning	210745104	2	1	0	32	3	0	7.6009	8.0067	10.4631	10.3089	1	1	0	8.18869
383035	sichuan	510592105	1	1	0	28	5	0	4.60517	0	10.5106	8.00637	0	1	0	7.49554
385765	Liaoning	211923106	5	0	0	26	3	1	7.6009	9.21044	10.8118	9.90349	1	0	0	9.39266
391030	Liaoning	211628101	5	1	0	32	6	1	9.90349	11.5129	12.0436	8.51719	1	1	9.90349	8.69951
393500	Hunan	410933104	4	0	1	35	4	1	6.90775	11.0822	11.2898	7.6009	1	1	9.90349	7.49554
404920	Jiangsu	404920431	3	1	1	29	4	1	7.6009	12.2061	12.3458	8.00637	1	1	0	7.33694
407920	Gansu	620756104	5	1	0	33	6	1	9.90349	13.3047	12.4311	7.6009	0	1	9.90349	8.18869
408602	Henan	410279103	3	1	0	31	4	1	6.90775	0	10.7873	6.90775	1	1	8.00637	8.88184
410004	Henan	410004101	2	1	0	76	3	1	10.8198	7.31389	11.4076	5.29832	1	0	8.00637	8.00637
410026	Henan	410026102	4	1	1	67	3	1	9.90349	10.859	11.8948	9.61581	1	0	0	8.18869
410033	Henan	410033101	2	1	1	71	1	1	8.69951	11.1563	10.9187	8.00637	1	0	9.90349	7.78322
410043	Henan	410043101	1	1	0	50	4	0	8.51719	14.5087	12.6115	8.51719	1	0	8.00637	7.78322
410055	Henan	410055102	4	1	1	40	4	1	5.70378	0	11.5129	8.29405	1	1	7.6009	7.78322
410056	Henan	410056101	3	1	1	45	4	1	8.00637	9.21044	11.2898	6.90775	1	1	7.6009	8.18869
410057	Henan	410057101	3	1	0	52	5	1	8.51719	7.6014	11.9512	8.00637	1	0	0	8.18869
410064	Henan	410064102	3	1	1	37	4	1	7.6009	12.2061	11.5129	7.6009	1	1	7.6009	7.49554
410065	Henan	410065101	5	1	1	54	5	1	8.69951	13.3047	12.4049	8.85366	1	0	8.85366	7.87853
410066	Henan	410066102	3	1	1	39	5	1	10.3089	12.2061	13.094	9.90349	1	1	9.90349	8.88184
410067	Henan	410067101	5	1	0	38	6	1	9.61581	12.8992	11.9117	8.51719	1	0	7.6009	8.18869
410070	Henan	410070101	2	1	1	37	6	1	6.90775	9.90354	10.8198	8.51719	1	1	0	7.78322
410071	Henan	410071102	4	1	0	42	5	1	6.21461	11.9184	12.6115	8.29405	1	1	8.51719	7.78322
410073	Henan	410073101	5	1	0	59	4	1	5.70378	10.5967	12.2061	8.00637	1	0	0	7.78322
410074	Henan	410074101	3	1	1	49	4	1	6.21461	10.8781	10.9151	7.31322	1	1	0	7.09008
410075	Henan	410075101	1	1	0	81	6	0	9.90349	12.8992	10.779	8.00637	1	0	8.69951	6.17379
410082	Henan	410082101	3	1	1	47	4	1	6.90775	8.0067	10.4631	6.90775	1	1	0	7.78322
410084	Henan	410084101	2	1	1	55	6	1	6.90775	12.7657	12.5426	7.6009	1	1	10.24	7.78322
410086	Henan	410086102	3	1	0	53	4	1	6.21461	11.0021	11.2645	8.00637	1	1	0	7.56008
410088	Henan	410088102	2	1	0	66	2	1	10.4913	12.3673	11.8444	6.39693	1	0	0	7.78322
410108	Henan	410108104	4	1	0	46	5	1	8.00637	11.5129	12.1587	8.29405	1	1	7.6009	8.18869
410113	Henan	410113103	4	0	1	48	3	1	6.90775	11.9184	11.5129	9.90349	1	1	0	9.16952
410117	Henan	410117101	4	1	1	50	3	1	6.90775	11.9829	12.5693	9.21034	1	1	10.4913	7.49554
410119	Henan	410119103	4	1	0	45	2	1	7.31322	10.8198	11.5129	9.90349	1	0	0	7.49554
410124	Henan	410124101	6	1	1	65	3	1	9.30565	11.5129	11.5964	8.00637	1	0	0	8.18869
410125	Henan	410125103	2	1	0	68	2	1	8.51719	0	7.6212	6.90775	1	0	0	7.49554
410142	Henan	410142101	5	1	0	62	3	1	6.90775	12.8992	11.0566	8.51719	1	0	0	8.69951
410146	Henan	410146101	6	1	0	66	4	1	7.6009	9.21044	11.4804	6.90775	1	0	0	7.78322
410149	Henan	410149103	5	1	1	46	2	1	4.60517	11.5129	11.2737	6.90775	1	1	0	8.47637
410195	Henan	410195101	5	1	1	36	2	1	6.21461	7.6014	11.2253	8.29405	1	1	6.90775	8.18869
410210	Henan	410210103	6	0	1	30	3	1	6.90775	0	11.6082	9.21034	1	1	0	7.49554
410214	Henan	410214101	5	0	0	32	2	1	6.90775	7.6014	11.5129	8.51719	1	1	8.00637	8.18869
410227	Henan	410227102	3	0	0	48	1	1	6.39693	9.90354	9.90354	6.90775	1	1	0	7.2724
410231	Henan	410231101	3	0	0	47	1	0	5.70378	9.90354	10.2956	11.1562	1	1	9.21034	7.78322
410242	Henan	410242101	7	0	1	62	3	1	6.21461	13.1224	12.7657	6.90775	1	1	9.21034	9.79813
410245	Henan	410245101	5	0	1	39	3	1	5.8861	11.6082	11.2938	6.90775	1	1	6.68461	7.49554
410260	Henan	410260102	5	0	1	59	4	1	6.21461	0	12.0155	8.9872	1	1	0	7.78322
410264	Henan	410264101	6	0	1	63	4	1	8.00637	12.2061	11.2065	9.90349	1	1	6.21461	7.49554
410266	Henan	410266103	5	0	0	41	3	1	5.29832	0	11.1563	7.6009	1	1	8.00637	7.78322
410267	Henan	410267102	2	0	0	58	4	1	7.6009	10.8198	11.3047	8.00637	1	0	0	7.49554
410268	Henan	410268101	3	0	0	60	4	1	7.6009	10.8198	10.4124	7.31322	1	1	0	8.18869
410279	Henan	410279102	2	0	0	58	3	1	5.29832	10.8198	10.0433	8.85366	1	1	0	7.78322
410292	Henan	410292101	1	0	1	66	3	0	5.29832	0	11.1163	6.39693	1	1	9.21034	6.57925
410294	Henan	410294101	2	0	1	63	3	1	7.6009	10.309	10.309	8.00637	1	1	0	6.98472
410295	Henan	410295105	6	0	0	37	3	1	6.21461	9.90354	11.0021	7.6009	1	1	0	7.78322
410297	Henan	410297102	4	0	1	64	4	1	6.90775	0	11.2253	7.6009	1	1	0	7.49554
410304	Henan	410304101	5	0	1	55	3	1	7.6009	9.21044	10.5967	8.51719	1	1	0	8.18869
410310	Henan	410310101	3	0	1	53	4	1	7.6009	9.21044	10.9313	8.00637	1	1	6.90775	6.57925
410311	Henan	410311102	4	0	0	59	3	0	6.90775	11.4076	11.7894	6.90775	1	1	0	6.39693
410324	Henan	410324101	6	1	0	72	2	0	5.70378	0	11.4109	7.6009	1	1	0	7.78322
410328	Henan	410328102	4	1	0	46	3	1	6.90775	12.2061	11.2944	7.31322	1	1	0	8.284
410330	Henan	410330102	6	1	0	53	3	1	8.9872	9.99884	10.561	8.00637	1	1	0	7.78322
410332	Henan	410332101	11	1	1	63	2	1	6.90775	11.1705	11.9429	6.90775	1	1	6.21461	8.25323
410352	Henan	410352101	4	0	0	69	3	1	5.29832	9.94276	11.1154	6.90775	1	1	0	6.06843
410375	Henan	410375104	6	1	0	40	3	1	7.6009	12.5426	11.4793	6.90775	1	1	7.6009	7.09008
410389	Henan	410389103	6	1	1	45	3	1	7.6009	12.2061	10.7679	8.9872	1	1	8.00637	8.47637
410393	Henan	410393102	4	1	1	42	3	1	5.29832	11.5129	11.5129	9.21034	1	1	6.90775	7.49554
410394	Henan	410394102	5	1	0	47	4	1	5.70378	10.8198	10.4631	6.39693	1	1	5.70378	7.09008
410396	Henan	410396102	2	1	1	55	4	1	6.39693	6.90876	10.4043	7.6009	1	1	7.00307	7.78322
410399	Henan	410399104	2	0	0	30	6	0	6.39693	11.5129	10.3609	6.90775	1	1	0	6.86693
410415	Henan	410415101	1	0	0	76	1	0	6.90775	6.90876	9.10509	7.6009	1	0	0	6.39693
410434	Henan	410434101	4	1	1	34	3	1	5.99146	10.5967	12.1007	6.90775	1	1	7.6009	7.09008
410436	Henan	410436101	4	0	1	45	3	1	6.55108	8.0067	11.1239	8.00637	1	1	8.00637	7.35244
410454	Henan	410454101	4	0	1	30	4	1	6.90775	9.21044	11.2898	7.6009	1	1	8.00637	8.18869
410468	Henan	410468102	4	0	0	34	3	1	4.60517	8.69968	10.6732	6.90775	1	1	6.21461	8.18869
410470	Henan	410470102	4	0	1	37	3	1	5.70378	6.21661	11.0021	6.90775	1	1	7.31322	7.67786
410506	Henan	410506101	7	1	1	62	4	1	6.21461	0	11.5278	8.51719	1	0	0	8.69951
410507	Henan	410507101	3	1	0	36	4	1	8.51719	10.309	9.75272	6.90775	1	1	9.21034	7.09008
410508	Henan	410508101	5	1	1	55	4	1	8.00637	9.21044	11.6263	7.93738	1	1	7.6009	7.78322
410512	Henan	410512103	7	1	1	27	4	1	5.70378	10.309	11.5347	8.00637	1	1	0	8.18869
410513	Henan	410513105	4	0	0	29	3	1	8.00637	0	10.614	6.90775	1	1	0	8.18869
410518	Henan	410518431	6	0	0	27	3	1	6.39693	9.21044	11.0021	8.51719	1	1	8.69951	7.96555
410528	Henan	410528101	4	0	1	46	2	1	5.99146	10.8198	11.2898	8.00637	1	1	0	7.49554
410541	Henan	410541101	7	0	1	41	6	1	5.70378	6.80351	12.0311	7.31322	1	1	6.90775	7.78322
410561	Henan	410561101	2	0	0	47	4	1	5.29832	9.90354	11.1591	6.39693	1	1	0	7.49554
410574	Henan	410574101	5	1	0	61	1	1	5.70378	0	9.96651	7.6009	1	1	0	4.78749
410586	Henan	410586103	6	1	0	67	1	1	7.31322	0	9.61587	8.00637	1	0	0	8.18869
410589	Henan	410589102	5	1	0	48	3	1	6.90775	0	10.5321	8.00637	1	1	0	7.49554
410613	Henan	410613103	4	1	0	26	6	0	8.00637	9.21044	11.2118	6.90775	1	1	0	7.09008
410624	Henan	410624102	3	1	0	44	5	1	7.6009	11.5129	11.0021	8.00637	1	0	8.00637	8.18869
410625	Henan	410625102	1	1	0	38	4	0	6.21461	10.8198	11.1563	6.90775	1	1	0	7.78322
410639	Henan	410639101	5	1	1	40	4	1	8.00637	10.8198	11.5806	8.00637	1	1	6.90775	8.47637
410645	Henan	410645103	6	1	0	29	4	1	8.00637	10.309	11.9284	6.90775	1	0	0	7.78322
410647	Henan	410647102	6	1	0	52	3	1	5.29832	11.9184	11.9531	9.21034	1	1	8.51719	8.47637
410653	Henan	410653101	2	1	0	62	3	0	8.51719	9.90354	11.3386	8.51719	1	0	7.6009	7.78322
410658	Henan	410658102	3	1	1	47	4	1	8.51719	11.5129	10.8198	7.6009	1	1	0	7.09008
410660	Henan	410660101	3	1	0	50	4	1	6.55108	10.309	11.6133	7.09008	1	1	8.00637	7.08003
410678	Henan	410678101	3	1	1	45	3	1	6.21461	6.55251	11.4669	6.90775	1	0	0	6.57925
410679	Henan	410679101	3	1	1	57	4	1	9.21034	11.5129	11.1563	7.6009	1	0	0	7.09008
410687	Henan	410687101	3	1	1	68	2	1	6.90775	10.8198	10.5967	8.51719	1	0	0	8.18869
410689	Henan	410689103	9	1	1	37	3	1	5.29832	10.8198	12.0258	8.69951	1	0	0	8.18869
410691	Henan	410691101	3	1	0	48	5	1	7.6009	12.8992	11.835	8.9872	1	1	9.21034	7.78322
410693	Henan	410693102	5	1	0	52	2	0	5.29832	8.51739	10.1267	7.31322	1	1	6.90775	7.09008
410696	Henan	410696103	3	1	1	33	5	0	8.00637	11.2253	12.9262	9.61581	1	1	0	8.47637
410704	Henan	410704101	3	1	1	50	5	1	8.51719	12.4292	11.7068	8.51719	1	1	0	8.18869
410705	Henan	410705101	3	1	0	50	3	1	8.69951	9.21044	9.90354	8.00637	1	1	8.00637	7.49554
410731	Henan	410731101	6	0	1	63	3	1	7.6009	0	11.2898	8.51719	1	1	0	6.39693
410737	Henan	410737103	7	0	1	29	3	1	6.90775	9.21044	11.0021	8.41183	1	1	8.00637	8.88184
410751	Henan	410751101	1	1	1	53	3	1	6.90775	10.8198	11.2973	8.51719	1	1	0	7.49554
410755	Henan	410755101	5	1	1	61	4	1	6.21461	10.8198	11.9531	8.51719	1	0	0	8.34284
410756	Henan	410756102	4	1	1	43	3	1	6.21461	13.1224	10.8198	7.09008	1	1	0	6.7334
410764	Henan	410764101	5	1	0	29	3	1	5.70378	7.6014	10.8198	8.00637	1	1	0	7.78322
410773	Henan	410773101	6	1	1	36	2	1	6.21461	12.6115	11.0203	9.90349	1	1	7.6009	8.18869
410774	Henan	410774101	7	1	1	59	3	1	6.90775	0	10.9921	8.00637	1	1	0	7.78322
410821	Henan	410821101	2	0	1	61	5	1	8.00637	9.90354	11.7085	9.21034	1	0	0	8.18869
410827	Henan	410827101	7	0	1	67	2	1	4.60517	11.5129	12.2061	9.21034	1	1	0	9.16952
410832	Henan	410832551	11	0	0	33	3	0	5.99146	13.3047	12.6761	9.68034	1	0	0	8.18869
410848	Henan	410848101	2	1	1	64	3	1	8.29405	8.2943	10.9606	9.21034	1	1	0	7.78322
410849	Henan	410849104	5	1	0	28	3	1	6.90775	6.90876	11.7374	6.39693	1	1	0	7.78322
410868	Henan	410868101	1	0	1	66	2	0	7.6009	9.21044	11.0509	6.55108	1	0	6.90775	7.09008
410888	Henan	410888101	7	0	1	46	1	1	6.90775	11.2898	11.1969	6.90775	1	1	7.6009	8.69951
410925	Henan	410925431	5	0	1	64	4	1	8.00637	11.9184	11.1295	7.31322	1	1	6.90775	7.49554
410945	Beijing	410945103	4	1	1	48	3	1	9.21034	12.6115	12.2061	8.00637	1	1	9.21034	8.69951
410952	Henan	410952101	6	0	1	67	1	1	7.31322	12.2061	11.1989	6.90775	1	1	0	6.57925
410954	Henan	410954102	2	0	1	70	1	1	5.29832	9.90354	10.1267	8.00637	1	1	0	5.8861
410966	Henan	410966105	7	0	1	48	2	0	6.21461	9.90354	10.86	7.6009	1	1	9.90349	8.69951
410987	Henan	410987101	1	1	1	64	4	0	6.21461	0	10.2328	7.31322	1	1	6.39693	7.18539
411014	Henan	411014102	5	0	1	69	1	1	6.90775	0	10.5967	7.31322	1	1	0	6.7334
411034	Henan	411034108	2	0	0	52	4	1	5.70378	9.90354	10.8198	8.00637	1	1	0	6.86693
411036	Henan	411036101	6	0	0	34	3	1	6.21461	11.5129	10.7272	8.00637	1	1	6.90775	7.78322
411047	Henan	411047103	4	1	1	50	2	1	5.29832	0	10.5967	8.00637	1	1	0	7.35244
411067	Henan	411067102	5	1	0	56	4	1	8.29405	10.5967	11.519	8.6125	1	0	0	8.59415
411071	Henan	411071103	6	1	1	40	4	1	6.90775	9.21044	11.6457	8.6125	1	1	0	8.34284
411075	Henan	411075101	6	1	1	71	1	1	8.9872	10.1267	11.653	9.21034	1	1	8.29405	8.18869
411078	Henan	411078102	4	1	0	43	4	1	8.00637	11.5129	11.1563	8.00637	1	1	0	7.49554
411084	Henan	411084101	5	1	0	59	4	1	6.21461	11.4076	12.0999	8.51719	1	0	0	7.78322
411085	Henan	411085101	2	1	0	55	4	1	7.93738	12.8992	11.4897	8.9872	1	0	6.21461	8.18869
411087	Henan	411087104	6	1	0	36	4	1	9.61581	9.21044	12.4935	8.51719	1	1	0	8.18869
411089	Henan	411089103	5	1	1	27	6	1	6.90775	11.5129	11.6202	6.90775	1	1	6.90775	7.78322
411090	Henan	411090102	4	1	1	43	4	1	9.21034	0	11.4076	8.69951	1	1	0	8.04559
411103	Henan	411103101	7	0	1	57	3	1	9.21034	10.5967	11.5908	8.51719	1	1	0	7.2724
411115	Henan	411115105	5	0	0	54	3	1	6.90775	10.8198	11.8914	8.51719	1	1	0	7.78322
411137	Henan	411137432	11	0	1	40	3	1	6.21461	9.21044	13.0925	8.00637	1	1	0	7.87853
411147	Henan	411147101	6	0	1	69	4	1	6.55108	11.9184	12.2693	8.29405	1	1	7.6009	8.47637
411186	Henan	411186101	13	0	1	35	6	1	7.6009	10.8198	11.474	8.00637	1	1	7.6009	8.88184
411210	Henan	411210104	9	1	1	31	3	1	8.00637	9.90354	12.7657	8.00637	1	1	9.61581	8.47637
411211	Henan	411211101	5	0	1	48	3	1	6.90775	0	10.8198	8.69951	1	1	0	8.18869
411234	Henan	411234102	2	1	0	60	4	1	7.31322	10.9151	11.6866	8.69951	1	0	0	7.09008
411244	Henan	411244101	5	1	0	69	3	0	9.54681	11.2898	11.8658	8.29405	1	0	0	7.42655
411260	Henan	411260102	2	1	0	75	3	1	8.51719	8.51739	11.7906	7.6009	1	0	0	7.78322
411262	Henan	411262103	3	1	0	51	5	1	9.21034	11.5129	11.835	9.90349	1	1	8.51719	8.69951
411270	Henan	411270101	4	1	0	37	5	1	7.31322	10.8198	10.5967	6.90775	1	0	7.6009	7.09008
411272	Henan	411272101	6	1	1	43	5	1	7.6009	10.8198	11.5129	7.6009	1	1	7.6009	7.78322
411275	Henan	411275102	2	1	1	56	4	1	8.41183	10.9151	10.8198	6.68461	1	0	0	7.09008
411292	Henan	411292105	8	1	0	38	4	1	7.31322	0	11.5129	8.00637	1	1	7.6009	7.78322
411295	Henan	411295101	6	1	0	35	5	1	8.00637	10.8198	11.4076	6.90775	1	1	0	8.18869
411299	Henan	411299101	6	0	1	46	3	1	6.90775	0	10.7685	6.90775	1	1	0	8.18869
411310	Henan	411310102	6	1	1	59	2	1	9.21034	0	11.7753	8.00637	1	1	0	7.78322
411315	Henan	411315104	4	0	1	43	3	0	7.6009	8.2943	10.4283	6.90775	1	1	0	7.49554
411327	Henan	411327102	5	0	1	69	4	1	8.51719	10.8198	11.4711	7.6009	1	1	0	8.34284
411331	Henan	411331101	4	0	0	58	3	1	7.6009	9.21044	11.2898	8.69951	1	1	8.29405	8.18869
411345	Henan	411345102	4	0	0	53	2	1	6.90775	9.21044	10.7472	6.90775	1	0	0	7.09008
411356	Henan	411356102	2	1	0	75	4	1	9.3501	10.4631	11.0021	7.86327	1	0	0	5.70378
411365	Henan	411365101	6	1	1	58	4	1	8.00637	10.309	11.7906	9.21034	1	1	7.6009	8.47637
411366	Henan	411366102	2	1	1	54	3	1	8.51719	0	10.8435	10.3089	1	1	0	7.09008
411375	Henan	411375101	6	1	1	61	4	1	7.6009	10.309	11.9817	9.68034	1	1	0	8.18869
411426	Henan	411426102	6	0	1	54	1	1	8.51719	10.309	12.9047	8.00637	1	1	8.00637	7.49554
411476	Henan	411476103	5	1	0	43	3	1	7.6009	11.0021	11.0021	8.00637	1	1	8.29405	7.35244
411482	Henan	411482551	5	1	1	36	3	0	8.00637	12.2061	10.6204	8.00637	1	1	0	7.78322
411602	Henan	411602101	5	0	1	58	3	1	6.90775	11.5129	9.77001	9.21034	1	1	6.90775	7.09008
411604	Henan	411604101	6	1	1	53	2	1	6.90775	10.309	11.1563	8.29405	1	1	8.29405	8.47637
411613	Henan	411613101	2	1	0	53	3	1	7.6009	0	11.0021	6.39693	1	0	9.54681	7.78322
411615	Henan	411615102	3	1	1	53	3	1	5.29832	0	11.1563	8.00637	1	1	7.6009	8.34284
411617	Henan	411617101	3	1	0	42	6	1	9.90349	6.90876	11.0021	7.6009	1	1	0	8.47637
411622	Henan	411622101	3	1	0	50	4	1	6.21461	0	11.4186	6.90775	1	1	0	7.78322
411627	Henan	411627101	4	1	0	48	3	0	6.21461	9.90354	10.8198	7.31322	1	1	0	8.18869
411628	Henan	411628101	3	1	1	45	4	1	9.21034	9.21044	11.1563	8.00637	1	1	7.6009	8.18869
411631	Henan	411631101	2	1	0	51	3	1	8.6125	11.0021	11.4845	6.68461	1	1	0	7.49554
411644	Henan	411644101	6	1	0	73	1	1	7.43838	11.5129	11.2888	7.6009	1	0	0	8.18869
411646	Henan	411646581	3	1	1	57	4	1	7.6009	10.5967	10.8337	8.00637	1	0	7.6009	7.09008
411655	Henan	411655101	6	1	0	74	3	1	7.31322	12.7939	11.7092	9.90349	1	1	0	9.11559
411659	Henan	411659102	2	1	0	72	2	1	6.39693	5.70711	9.85014	7.09008	1	0	0	6.17379
411681	Henan	411681101	3	1	1	64	5	1	8.69951	10.309	11.4468	7.6009	1	0	0	8.37101
411684	Henan	411684102	5	1	0	67	3	1	7.6009	11.9184	11.7996	7.6009	1	0	8.00637	8.47637
411687	Henan	411687102	3	1	1	43	4	1	8.00637	13.5924	11.5129	8.00637	1	1	0	7.78322
411702	Henan	411702101	2	1	1	54	2	1	8.29405	13.1224	12.4721	9.21034	1	1	6.21461	7.09008
411704	Henan	411704102	4	1	1	34	5	1	8.85366	11.0021	11.4208	7.69621	1	1	0	7.78322
411708	Henan	411708101	3	1	0	54	5	1	8.00637	6.90876	11.2898	8.6125	1	1	0	8.18869
411709	Henan	411709101	3	1	1	40	4	1	8.29405	10.8198	11.5129	8.29405	1	1	0	9.79813
411710	Henan	411710101	2	1	0	73	2	1	8.00637	11.5129	11.7035	9.21034	1	0	8.51719	6.39693
411720	Henan	411720102	2	1	1	57	3	1	8.00637	11.5129	11.6953	8.00637	1	1	0	8.69951
411721	Henan	411721102	3	1	0	49	6	1	9.04782	13.1224	11.6527	7.6009	1	1	0	7.09008
411727	Henan	411727101	3	1	0	37	6	1	8.29405	12.2061	12.4049	9.21034	1	1	10.8198	8.69951
411729	Henan	411729101	3	1	0	59	4	1	7.6009	12.2061	11.5806	9.21034	1	0	0	10.0858
411730	Henan	411730102	5	1	1	54	6	1	10.3089	12.2061	13.1022	8.9872	1	1	8.00637	8.47637
411733	Henan	411733101	4	1	0	55	3	0	8.29405	11.9184	11.7906	8.00637	1	0	0	7.09008
411735	Henan	411735101	3	1	0	50	6	1	8.51719	0	11.5129	7.6009	1	0	8.29405	8.69951
411736	Henan	411736103	5	1	0	60	4	1	7.6009	12.2061	13.094	8.51719	1	0	0	8.18869
411778	Henan	411778110	2	0	1	76	5	1	6.39693	7.82445	10.5724	7.6009	1	0	6.21461	6.57925
411802	Henan	411802102	2	1	0	38	6	1	6.90775	8.69968	10.1267	8.00637	1	1	0	6.57925
411816	Henan	411816101	5	1	0	46	5	1	6.90775	9.90354	11.9576	8.51719	1	1	0	8.69951
411821	Henan	411821101	6	1	1	31	3	1	7.6009	12.7657	11.2898	8.00637	1	1	0	8.18869
411823	Henan	411823101	5	1	0	41	3	1	8.51719	13.1224	11.5483	8.51719	1	1	9.90349	7.78322
411829	Henan	411829101	3	1	0	47	4	1	8.00637	11.5129	11.1982	8.00637	1	1	0	6.86693
411830	Henan	411830102	6	1	1	45	4	1	9.21034	13.1224	12.9327	9.21034	1	1	9.21034	8.18869
411831	Henan	411831102	3	1	1	49	3	1	6.21461	12.7657	11.3266	8.51719	1	1	8.00637	8.08333
411834	Henan	411834101	5	1	0	54	4	1	7.82405	10.8198	11.3504	8.00637	1	0	0	7.78322
411835	Henan	411835102	3	1	1	53	5	1	8.51719	11.5129	11.7598	8.00637	1	1	8.51719	8.88184
411836	Henan	411836102	3	1	0	49	4	1	7.6009	13.3047	11.6082	8.69951	1	0	0	7.49554
411839	Henan	411839101	3	1	0	56	5	1	7.6009	0	11.0021	8.51719	1	1	8.51719	7.78322
411840	Henan	411840101	5	1	0	58	3	1	8.51719	8.2943	11.4076	9.21034	1	0	0	8.47637
411841	Henan	411841101	3	1	0	44	6	1	9.21034	10.8198	11.4076	7.6009	1	1	0	7.78322
411844	Henan	411844101	3	1	0	59	5	1	9.61581	13.5924	12.4875	8.51719	1	1	0	7.78322
411849	Henan	411849102	5	1	0	48	4	1	6.21461	9.21044	11.6784	7.6009	1	1	0	7.78322
411859	Henan	411859101	7	1	1	49	2	1	8.00637	13.8155	12.6115	11.0021	1	1	9.61581	8.18869
411865	Henan	411865103	3	1	1	55	6	1	7.09008	11.5129	11.7974	10.1266	1	1	7.6009	8.18869
411873	Henan	411873102	2	1	1	64	4	1	8.85366	4.11087	12.0198	9.39266	1	1	5.70378	8.88184
411875	Henan	411875101	4	1	1	43	6	1	8.00637	9.61587	11.3314	8.9872	1	1	8.00637	7.83201
411876	Henan	411876101	3	1	1	48	3	1	6.21461	12.6115	11.6082	8.9872	1	1	8.51719	7.09008
411887	Henan	411887101	4	1	1	47	5	1	7.6009	9.21044	10.8158	9.90349	1	1	8.51719	8.18869
415758	Shannxi	610270104	3	1	1	81	5	1	8.51719	10.309	11.3504	8.00637	0	1	0	7.92299
420009	Hubei省	420009102	5	0	0	54	3	1	8.69951	8.51739	11.9829	9.21034	1	1	0	8.69951
420010	Hubei省	420010104	5	0	0	35	3	1	9.21034	8.69968	12.6008	8.51719	1	0	0	7.78322
420011	Hubei省	420011101	6	0	1	54	3	0	6.90775	7.65017	12.2061	8.41183	1	0	6.21461	6.39693
420013	Hubei省	420013102	6	0	0	51	3	1	8.51719	0	11.964	9.21034	1	1	0	7.78322
420024	Hubei省	420024101	3	0	0	42	4	1	7.17012	11.5129	11.6082	8.9872	1	1	0	10.2681
420049	Hubei省	420049103	3	1	1	38	5	1	9.90349	13.4588	13.039	7.6009	1	1	0	9.16952
420056	Hubei省	420056101	6	1	1	48	4	1	8.51719	11.5129	12.4292	9.21034	1	1	0	7.78322
420059	Hubei省	420059101	3	1	1	31	3	1	6.21461	11.4076	11.3504	8.69951	1	1	8.51719	7.78322
420061	Hubei省	420061101	2	1	0	61	3	1	5.29832	9.90354	11.9039	7.09008	1	0	0	7.49554
420062	Hubei省	420062104	4	1	0	54	3	1	8.69951	12.6115	12.5084	9.10498	1	1	11.3022	7.49554
420067	Hubei省	420067101	3	1	0	43	5	1	7.6009	9.21044	11.6631	8.9872	1	1	0	8.18869
420070	Hubei省	420070101	3	1	1	42	4	1	8.00637	0	11.6082	9.61581	1	1	0	7.78322
420075	Hubei省	420075101	3	1	1	48	7	1	6.90775	11.5129	11.7753	6.68461	1	1	0	7.78322
420076	Hubei省	420076102	5	1	1	62	4	1	9.21034	12.2061	11.6527	8.00637	1	0	0	7.09008
420077	Hubei省	420077102	3	1	1	40	6	1	9.21034	0	11.6953	9.21034	1	1	9.61581	8.69951
420082	Hubei省	420082101	3	1	0	41	4	1	9.90349	0	13.5278	10.5966	1	0	9.90349	8.69951
420085	Hubei省	420085101	5	1	0	43	5	1	8.51719	11.5129	11.6082	9.30565	1	1	0	7.78322
420089	Hubei省	420089101	3	1	1	42	6	1	9.21034	12.2061	12.2061	9.21034	1	1	0	8.18869
420090	Hubei省	420090101	3	1	1	45	6	1	8.51719	11.5129	12.6761	9.21034	1	1	0	8.18869
[truncated: 1,255 more rows]
